# Supplementary material for: Phylogeography of Supralittoral Rocky Intertidal Ligia Isopods in the Pacific Region from Central California to Central Mexico
Source: PLoS One. 2010 Jul 21;5(7):e11633. doi: 10.1371/journal.pone.0011633 (PMC2908127; doi:10.1371/journal.pone.0011633)
Supplement: Dataset S1 — Alignment of the 16S ribosomal DNA gene and Cytochrome C Oxidase Subunit I (COI) gene sequences used in this study in Nexus format. (0.18 MB TXT) [file pone.0011633.s001.txt]

#NEXUS 
[MacClade 4.08 registered to Mariana Mateos, TAMU
TAMU]


BEGIN DATA;
	DIMENSIONS  NTAX=140 NCHAR=1257;
	FORMAT DATATYPE=DNA  MISSING=? GAP=- ;
MATRIX
[                      10        20        30        40        50        60        70        80        90        100       110       120       130       140       150       160       170       180       190       200       210       220       230       240       250       260       270       280       290       300       310       320       330       340       350       360       370       380       390       400       410       420       430       440       450       460       470       480       490       500       510       520       530       540       550       560       570       580       590       600       610       620       630       640       650       660       670       680       690       700       710       720       730       740       750       760       770       780       790       800       810       820       830       840       850       860       870       880       890       900       910       920       930       940       950       960       970       980       990       1000      1010      1020      1030      1040      1050      1060      1070      1080      1090      1100      1110      1120      1130      1140      1150      1160      1170      1180      1190      1200      1210      1220      1230      1240      1250    ]
[                      .         .         .         .         .         .         .         .         .         .         .         .         .         .         .         .         .         .         .         .         .         .         .         .         .         .         .         .         .         .         .         .         .         .         .         .         .         .         .         .         .         .         .         .         .         .         .         .         .         .         .         .         .         .         .         .         .         .         .         .         .         .         .         .         .         .         .         .         .         .         .         .         .         .         .         .         .         .         .         .         .         .         .         .         .         .         .         .         .         .         .         .         .         .         .         .         .         .         .         .         .         .         .         .         .         .         .         .         .         .         .         .         .         .         .         .         .         .         .         .         .         .         .         .         .       ]

CoyotePo3     CGCCTGCT-T-CTTTT-T-T-TCAGGTAGATT-CTGCCCAATG-A-T-C-TA-TTAAATGGCCGCAGTATCCT-AACTGTGCTAAGGTAGCATAATAATTTGTCTCTTAATTGGGGACTGGAATGAATGAACTGACG--A-GGAGGC-T-TCTGTCTC-AG--AG-GG-GA--ATAA-G-A-A-AA-TTT-A-TACCCA-GGTAAAAAATCCTGGGGGTTGTAGAGGGACGATAAGACCCTAAAAGCTTTA--CC-CT-TA-AA-A-C---CT--A-AG-AC--AGT-AAAA-CC-T-G--TTAGGC-CTA--CTGGGT--T--TTCA-CTGGGGCGGTGATTCTACC-CA-ATC-TGGAAT-AACT-TT-AAACACTCTGAGTGAA-A-C-C-C-A--C-CAC-C-T-T--A-AT-TT-T-A-AT-CGT-T-A----AC---T---AAGTTACTTTAGGGATAACAG-CGCAATTTTCTGTAAGAGCTCCTATCGACCGGAAAGATTGCGACCTCGATGTTGAATTGAAG-A-CT-TGATT--AGAGCAGCA--T-CT-AA--T-A-ATAAG-AAGACTGTTCGTCTTTAAAACCTTC------------------------------TGGTGCTGATGGAACTGCACTAAGTATGTTGATCCGAACAGAGTTGGGGCAGCCTGGCAGGTTTATTGGGGACGATCAGATTTATAATGTTATTGTTACTGCTCACGCGTTCGTTATAATCTTCTTTATAGTTATACCTGTAATAATTGGGGGTTTTGGGAATTGGTTAGTACCTCTTATACTTGGTGCACCTGATATAGCCTTCCCTCGTATAAATAATATAAGGTTTTGACTCTTACCTCCTTCTCTAACCCTTTTGTTAAGGAGAGGATTAGTTGAGAGCGGCGTGGGAACTGGCTGAACTGTTTACCCCCCTCTGGCCAGAGGGATTGCGCACAGAGGTGCATCTGTAGATTTAGGGATTTTTTCACTCCATTTAGCCGGAGCCTCTTCTATTCTTGGAGCTGTGAATTTTATTACAACTTGTATTAATATACGGTCTGCAGGTATAACTATGGATCGGATACCCCTTTTTGTGTGGTCTGTTTTTATTACAGCGATTTTACTTCTACTGTCTCTTCCTGTTCTTGCAGGGGCTATTACTATGCTACTTACGGACCGTAACCTAAATACTTCGTTTTTTGACCCAAGGGGAGGAGGGGATCCTGTTCTGTGT------------   [1101]
HarrisP64     CGCCTGCT-T-CCTTT-T-TTTCAGGTAGATT-CTGCCCAATG-A-T-C-TA-TTAAATGGCCGCAGTATCCT-AACTGTGCTAAGGTAGCATAATAATTTGTCTCTTAATTGGGGACTGGAATGAATGAACTGACG--A-GGAGGC-T-TCTGTCTC-AG--AG-GG-GA--ATAA-G-A-A-AA-TTT-A-TACCCA-GGTAAAAAATCCTGGGGGTTGTAGAGGGACGATAAGACCCTAAAAGCTTTA--CC-CT-TA-AA-G-C---CT--A-AG-AC--AGT-AAAA-CC-T-G--TTAGGC-CTA--CTGGGT--T--TTCA-CTGGGGCGGTGATTCTACC-CA-ATC-TGGAAT-AACT-TT-AAACACTCTGAGTGGA-A-C-C-C-A--C-CAC-C-T-T--A-AT-TT-T-A-AT-CGT-T-A----AC---T---AAGTTACTTTAGGGATAACAG-CGCAATTTTCTGTAAGAGCTCCTATCGACCGGAAAGATTGCGACCTCGATGTTGAATTGAAG-A-CT-TGATT--AGAGCAGCA--T-CT-AA--T-A-ATAAG-AAGACTGTTCGTCTTTAAAACCTTC------------------------------TGGTGCTGATGGAACTGCACTAAGTATGTTGATCCGAACAGAGTTGGGGCAGCCTGGCAGGTTTATTGGGGACGATCAGATTTATAATGTTATTGTTACTGCTCACGCGTTCGTTATAATCTTCTTTATAGTTATACCTGTAATAATTGGGGGTTTTGGGAATTGGTTAGTACCTCTTATACTTGGTGCACCTGATATAGCCTTCCCTCGCATAAATAATATAAGGTTTTGACTCTTACCCCCTTCTCTAACCCTTTTGTTAAGGAGAGGATTAGTTGAGAGCGGCGTGGGAACTGGCTGAACTGTTTACCCCCCTCTGGCCAGAGGGATTGCGCACAGAGGCGCATCTGTAGATTTAGGGATTTTTTCACTCCATTTAGCCGGAGCCTCTTCTATTCTTGGAGCTGTGAATTTTATTACAACTTGTATTAATATACGGTCTGCAGGTATAACTATGGATCGGATACCCCTTTTTGTGTGGTCTGTTTTTATTACAGCGATTTTACTTCTACTATCTCTTCCTGTTCTTGCAGGGGCTATTACTATGCTACTTACGGACCGTAACCTAAATACTTCGTTTTTTGACCCAAGGGGAGGAGGGGATCCTGTTCTGTATCAACAC------   [1108]
Harris1       CGCCTGCT-TCCTTT--T-TTTCAGGTAGATT-CTGCCCAATG-A-T-C-TA-TTAAATGGCCGCAGTATCCT-AACTGTGCTAAGGTAGCATAATAATTTGTCTCTTAATTGGGGACTGGAATGAATGAACTGACG--A-GGAGGC-T-TCTGTCTC-AG--AG-GG-GA--ATAA-G-A-A-AA-TTT-A-TACCCA-GGTAAAAAATCCTGGGGGTTGTAGAGGGACGATAAGACCCTAAAAGCTTTA--CC-CT-TA-AA-G-C---CT--A-AG-AC--AGT-AAAA-CC-T-G--TTAGGC-CTA--CTGGGT--T--TTCA-CTGGGGCGGTGATTCTACC-CA-ATC-TGGAAT-AACT-TT-AAACACTCTGAGTGGA-A-C-C-C-G--C-CAC-C-T-T--A-AT-TT-T-A-AT-CGT-T-A----AC---T---AAGTTACTTTAGGGATAACAG-CGCAATTTTCTGTAAGAGCTCCTATCGACCGGAAAGATTGCGACCTCGATGTTGAATTGAAG-A-CT-TGATT--AGAGCAGCA--T-CT-AA--T-A-ATAAG-AAGACTGTTCGTCTTTAAAACCTTC------------------------------TGGTGCTGATGGCACTGCACTAAGTATGTTGATCCGAACAGAGTTAGGGCAGCCTGGCAGGTTTATTGGGGACGATCAGATTTATAATGTTATTGTTACTGCTCACGCGTTCGTTATAATCTTCTTTATAGTTATACCTGTAATAATTGGGGGTTTTGGGAATTGGTTAGTACCTCTTATACTTGGTGCACCTGATATAGCCTTCCCTCGTATAAATAATATAAGGTTTTGACTCTTACCTCCTTCTCTAACCCTTTTGTTAAGGAGAGGATTAGTTGAGAGCGGCGTGGGAACTGGCTGAACTGTTTATCCCCCTCTGGCCAGAGGGATTGCGCACAGAGGTGCATCTGTAGATTTAGGGATTTTTTCACTCCATTTAGCCGGAGCCTCTTCTATTCTTGGAGCTGTGAATTTTATTACAACTTGTATTAATATACGGTCTGCAGGTATAACTATAGATCGGATACCCCTTTTTGTGTGGTCTGTTTTTATTACAGCGATTTTACTTCTACTATCTCTTCCTGTTCTTGCAGGGGCTATTACTATGCTACTTACGGACCGTAACCTAAATACTTCGTTTTTTGACCCAAGGGGAGGAGGGGATCCTGTTCTGTGTCAACAC------   [1108]
NWTalcott     -------------------------GTAGATT-CTGCCCAATG-A-T-C-TA-TTAAATGGCCGCAGTATCCT-AACTGTGCTAAGGTAGCATAATAATTTGTCTCTTAATTGGGGACTGGAATGAATGAACTGACG--A-GGAGGC-T-TCTGTCTC-AG--AG-GG-GA--ATAA-G-A-A-AA-TTT-A-TACCCA-GGTAAAAAATCCTGGGGGTTGTAGAGGGACGATAAGACCCTAAAAGCTTTA--CC-CT-TA-AA-G-C---CT--A-AG-AC--AGT-AAAA-CC-T-G--TTAGGC-CTA--CTGGGT--T--TTCA-CTGGGGCGGTGATTCTACC-CA-ATC-TGGAAT-AACT-TT-AAACACTCTGAGTGGA-A-C-C-C-A--C-CAC-C-T-T--A-AT-TT-T-A-AT-CGT-T-A----AC---T---AAGTTACTTTAGGGATAACAG-CGCAATTTTCTGTAAGAGCTCCTATCGACCGGAAAGATTGCGACCTCGATGTTGAATTGAAG-A-CT-TGATT--AGAGCAGCA--T-CT-AA--T-A-ATAAG-AAGACTGTTCGTCTTTAAAACCTTC------------------------------TGGTGCTGATGGAACTGCACTAAGTATGTTGATCCGAACAGAGTTAGGGCAGCCTGGTAGGTTTATTGGGGACGATCAGATTTATAATGTTATTGTTACTGCTCACGCGTTCGTTATAATCTTCTTTATAGTTATACCTGTAATAATTGGGGGTTTTGGGAATTGGTTAGTACCTCTTATACTTGGTGCACCTGATATAGCCTTCCCTCGTATAAATAATATAAGGTTTTGACTCTTACCTCCTTCTCTAACCCTTTTGTTAAGGAGAGGATTAGTTGAGAGCGGCGTGGGAACTGGCTGAACTGTTTATCCCCCTCTGGCCAGAGGGATTGCGCACAGAGGTGCATCTGTAGATTTAGGGATTTTTTCACTCCATTTAGCCGGAGCCTCTTCTATTCTTGGAGCTGTGAATTTTATTACAACTTGTATTAATATACGGTCTGCAGGTATAACTATGGATCGGATACCCCTTTTTGTGTGGTCTGTTTTTATTACAGCGATTTTACTTCTACTATCTCTTCCTGTTCTTGCAGGGGCTATTACTATGCTACTTACGGACCGTAACCTAAATACTTCGTTTTTTGACCCAAGGGGAGGAGGGGATCCTGTTCTGTGTCAACAC------   [1087]
OtterH3       CGCCTGCT-TCTTTT--T-T-TCAGGTAGATT-CTGCCCAATG-A-T-C-TA-TTAAATGGCCGCAGTATCCT-AACTGTGCTAAGGTAGCATAATAATTTGTCTCTTAATTGGGGACTGGAATGAATGAACTGACG--A-GGAGGC-T-TCTGTCTC-AG--AG-GG-GA--ATAA-G-A-A-AA-TTT-A-TACCCA-GGTAAAAAATCCTGGGGGTTGTAGAGGGACGATAAGACCCTAAAAGCTTTA--CC-CT-TA-AA-G-C---CT--A-AG-AC--AGT-AAAA-CC-T-G--TTAGGC-CTA--CTGGGT--T--TTCA-CTGGGGCGGTGATTCTACC-CA-ATC-TGGAAT-AACT-TT-AAACACTCTGAGTGGA-A-C-C-C-A--C-CAC-C-T-T--A-AT-TT-T-A-AT-CGT-T-A----AC---T---AAGTTACTTTAGGGATAACAG-CGCAATTTTCTGTAAGAGCTCCTATCGACCGGAAAGATTGCGACCTCGATGTTGAATTGAAG-A-CT-TGATT--AGAGCAGCA--T-CT-AA--T-A-ATAAG-AAGACTGTTCGTCTTTAAAACCTTC------------------------------TGGTGCTGATGGAACTGCACTAAGTATGTTGATCCGAACAGAGTTGGGGCAGCCTGGCAGGTTTATTGGGGACGATCAGATTTATAATGTTATTGTTACTGCTCACGCGTTCGTTATAATCTTCTTTATAGTTATACCTGTAATAATTGGGGGTTTTGGGAATTGGTTAGTACCTCTTATACTTGGTGCACCTGATATAGCCTTCCCTCGTATAAATAATATAAGGTTTTGACTCTTACCTCCTTCTCTTACCCTTTTGTTAAGGAGAGGATTAGTTGAGAGCGGCGTGGGAACTGGCTGAACTGTTTATCCCCCTCTGGCCAGAGGGATTGCGCACAGAGGTGCATCTGTAGATTTAGGGATTTTTTCACTCCATTTAGCCGGAGCCTCTTCTATTCTTGGAGCTGTGAATTTTATTACAACTTGTATTAATATACGGTCTGCAGGTATAACTATGGATCGGATACCCCTTTTTGTGTGGTCTGTTTTTATTACAGCGATTTTACTTCTACTATCTCTTCCTGTTCTTGCAGGGGCTATTACTATGCTACTTACGGACCGTAACCTAAATACTTCGTTTTTTGACCCAAGGGGAGGAGGGGATCCTGTTCTGTRTCAACACTTATTC   [1113]
Princeton     CGCCTGCT-TCTTTT--T-TTTCAGGTAGATT-CTGCCCGATG-A-T-C-TA-TTAAATGGCCGCAGTATCCT-AACTGTGCTAAGGTAGCATAATAATTTGTCTCTTAATTGGGGACTGGAATGAATGAACTGACG--A-GGAGGC-T-TCTGTCTC-AG--AG-GG-GA--ATAA-G-A-A-AA-TTT-A-TACCCA-GGTAAAAAATCCTGGGGGTTGTAGAGGGACGATAAGACCCTAAAAGCTTTA--CC-CT-TA-AA-G-C---CT--A-AG-AC--AGT-AAAA-CC-T-G--TTAGGC-CTA--CTGGGT--T--TTCA-CTGGGGCGGTGATTCTACC-CA-ATC-TGGAAT-AACT-TT-AAACACTCTGAGTGAA-A-C-C-C-A--C-CAC-C-T-T--A-GT-TT-T-A-AT-CGT-T-A----AC---T---AAGTTACTTTAGGGATAACAG-CGCAATTTTCTGTAAGAGCTCCTATCGACCGGAAAGATTGCGACCTCGATGTTGAATTGAAG-A-CT-TGATT--AGAGCAGCA--T-CT-AA--T-A-ATAAG-AAGA---------------------------------------------------TGGTGCTGATGGAACTGCACTAAGTATGTTGATCCGAACAGAGTTGGGGCAGCCTGGCAGGTTTATTGGGGACGATCAGATTTATAATGTTATTGTTACTGCTCACGCGTTCGTTATAATCTTCTTTATAGTTATACCTGTAATAATTGGGGGTTTTGGGAATTGGTTAGTACCTCTTATACTTGGTGCACCTGATATAGCCTTCCCTCGTATAAATAATATAAGGTTTTGACTCTTGCCTCCTTCTCTAACCCTTTTGTTAAGGAGAGGATTAGTTGAGAGCGGCGTGGGAACTGGCTGAACTGTTTATCCCCCTCTGGCCAGAGGGATTGCGCACAGAGGTGCATCTGTAGATTTAGGGATTTTTTCACTCCATTTAGCCGGAGCCTCTTCTATTCTTGGAGCTGTGAATTTTATTACAACTTGTATTAATATACGGTCTGCAGGTATAACTATGGATCGGATACCCCTTTTTGTGTGGTCTGTTTTTATTACAGCGATTTTACTTCTACTGTCTCTTCCTGTTCTTGCAGGGGCTATTACTATGCTACTTACGGACCGTAACCTAAATACTTCGTTTTTTGACCCAAGGGGAGGAGGGGATCCTGTTCTGTRTCAACACT-----   [1088]
ChinaP2       CGCCTGCT-T-CTTTT-T-T-TCAGGTAGATT-CTGCCCAATG-A-T-C-TAATTAAATGGCCGCAGTATCCT-AACTGTGCTAAGGTAGCATAATAATTTGTCTCTTAATTGGGGACTGGAATGAATGAACTGACG--A-GGAGGC-T-TCTGTCTC-AG--AG-GG-GA--ATAA-G-A-A-AA-TTT-A-TACCCA-GGTAAAAAATCCTGGGGGTTGTAGAGGGACGATAAGACCCTAAAAGCTTTA--CC-CT-TA-AA-G-C---CT--A-AG-AC--AGT-AAAA-CC-T-G--TTAGGC-CTA--CTGGGT--T--TTCA-CTGGGGCGGTGATTCTACC-CA-ATC-TGGAAT-AACT-TT-AAACACTCTGAGTGGA-A-C-C-C-A--C-CAC-C-T-T--A-AT-TT-T-A-AT-CGT-T-A----AC---T---AAGTTACTTTAGGGATAACAG-CGCAATTTTCTGTAAGAGCTCCTATCGACCGGAAAGATTGCGACCTCGATGTTGAATTGAAG-A-CT-TGATT--AGAGCAGCA--T-CT-AA--T-A-ATAAG-AAGACTGTTCGTCTTTAAAACCTTC------------------------------TGGTGCTGATGGAACTGCACTAAGTATGTTGATCCGAACAGAGTTAGGGCAGCCTGGTAGGTTTATTGGGGACGATCAGATTTATAATGTTATTGTTACTGCTCACGCGTTCGTTATAATCTTCTTTATAGTTATACCTGTAATAATTGGGGGTTTTGGGAATTGGTTAGTACCTCTTATACTTGGTGCACCTGATATAGCCTTCCCTCGTATAAATAATATAAGGTTTTGACTCTTACCTCCTTCTCTAACCCTTTTGTTAAGGAGAGGATTAGTTGAGAGCGGCGTGGGAACTGGCTGAACTGTTTATCCCCCTCTGGCCAGAGGGATTGCGCACAGAGGTGCATCTGTAGATTTAGGGATTTTTTCACTCCATTTAGCCGGAGCCTCTTCTATTCTTGGAGCTGTGAATTTTATTACAACTTGTATTAATATACGGTCTGCAGGTATAACTATGGATCGGATACCCCTTTTTGTGTGGTCTGTTTTTATTACAGCGATTTTACTTCTACTATCTCTTCCTGTTCTTGCAGGGGCTATTACTATGCTACTTACGGACCGTAACCTAAATACTTCGTTTTTTGACCCAAGGGGAGGAGGGG--------------------------   [1088]
Orizaba11     CGCCTGCT-T-CTTTT-T-T-TCAGGTAGATT-CTGCCCAATG-A-T-C-TA-TTAAATGGCCGCAGTATCCT-AACTGTGCTAAGGTAGCATAATAATTTGTCTCTTAATTGGGGACTGGAATGAATGAACTGACG--A-GGAGGC-T-TCTGTCTC-AG--AG-GG-GA--ATAA-G-A-A-AA-TTT-A-TACCCA-GGTAAAAAATCCTGGGGGTTGTAGAGGGACGATAAGACCCTAAAAGCTTTA--CC-CT-TA-AA-A-C---CT--A-AG-AC--AGT-AAAA-CC-T-G--TTAGGC-CTA--CTGGGT--T--TTCA-CTGGGGCGGTGATTCTACC-CA-ATC-TGGAAT-AACT-TT-AAACACTCTGAGTGGA-A-C-C-C-A--C-CAC-C-T-T--A-AT-TT-T-A-AT-CGT-T-A----AC---T---AAGTTACTTTAGGGATAACAG-CGCAATTTTCTGTAAGAGCTCCTATCGACCGGAAAGATTGCGACCTCGATGTTGAATTGAAG-A-CT-TGATT--AGAGCAGCA--T-CT-AA--T-A-ATAAG-AAGACTGTTCGTCTTTAAAACCTTC------------------------------TGGTGCTGATGGCACTGCACTAAGTATGCTGATCCGAACAGAGTTGGGGCAGCCTGGCAGGTTTATTGGGGACGATCAGATTTATAATGTTATTGTTACTGCTCACGCGTTCGTTATAATCTTCTTTATAGTTATACCTGTAATAATTGGGGGTTTTGGGAATTGGTTAGTACCCCTTATACTTGGTGCGCCTGATATAGCCTTCCCTCGTATAAATAATATAAGGTTTTGACTCTTACCTCCTTCTCTAACCCTTTTGTTAAGGAGAGGATTAGTTGAAAGCGGCGTGGGAACTGGCTGAACTGTTTATCCCCCTCTGGCCAGAGGGATTGCGCACAGAGGTGCATCTGTAGATTTAGGGATTTTTTCACTCCATTTAGCCGGAGCCTCTTCTATTCTTGGAGCTGTGAATTTTATTACAACTTGTATTAATATACGGTCTGCAGGTATAACTATGGATCGGATACCCCTTTTTGTGTGGTCTGTTTTTATTACAGCGATTTTACTTCTACTATCTCTTCCTGTTCTTGCAGGGGCTATTACTATGCTACTTACGGACCGTAACCTAAATACTTCGTTTTTTGACCCAAGGGGAGGAGGGG--------------------------   [1087]
Bufadora      CGCTTGGT-TTATTT--A-TACCAAGTAGATT-CTGCCCAATG-A-A-CCT--TTAAATGGCCGCAGTATCCT-GACTGTGCTAAGGTAGCATAATAATTTGCCTCTTAATTGGAGGCTAGAATGAATGAACTGACG--A-GGAGAT-A-ACTGTCTC-AGG--GA-A-A---ACTAAGG--A-AA-TTT-A-TACTCA-GGTAAAAAATCCTGAGAGTTGTAGAGGGACGATAAGACCCTAAAAGCTTTA--CC-CC-TT-AC-C-C---CT--A-AG-ACCGTC--CAAC-CT-G-A--TTAGGG-CTA--ACGGGT--T--TTCA-CTGGGGCGGTGATCCCATC-TA-A-C-TGGAAT-AG-T-TT-AAACACTTTGAGTGAA-A-C-TT--C--C-CAC-C-T-TG---AC-TA-A-A-AT-C-T-A-A----AG-T-T---AAGTTACTTTAGGGATAACAG-CGCAATTTTCTGATAGAGCCCTTATCGACCAGAAAGATTACGACCTCGATGTTGAATTGAAA-A-CT-TGACT--AGAGCAGCA--T-TT-A-G-T-TAA-AAG-AAGACTGTTCGTCTTTTAAACTTTC------------------------------AGGGGCGGCAGGCACCGCGTTGAGTATACTAATTCGTATAGAGCTAGGACAGCCTGGGAGATTTATTGGAGACGACCAGATTTATAATGTAATTGTGACGGCTCATGCGTTTGTTATAATCTTCTTTATAGTTATACCTGTTATAATTGGGGGGTTTGGCAACTGGTTAGTGCCTCTGATACTAGGAGCCCCTGACATAGCTTTCCCTCGGATAAATAATATAAGGTTTTGGCTTCTTCCACCTTCACTAACTCTTCTTCTCAGGAGAGGGTTAGTTGAGAGTGGAGTAGGAACAGGTTGGACTGTCTATCCTCCTTTAGCAAGAGGGATTGCCCATAGGGGAGCCTCTGTAGACTTAGGAATTTTTTCGCTCCACTTGGCTGGCGCTTCTTCTATCTTAGGGGCTGTAAATTTCATTACAACGTGTATTAATATACGGTCTGCTGGTATAACTATAGATCGGATACCTCTTTTTGTATGATCGGTATTTATTACAGCAATTTTACTATTACTTTCTTTACCCGTTCTTGCCGGTGCTATTACTATATTATTAACAGATCGGAATTTAAATACTTCGTTCTTTGACCCCAGAGGTGGTGGGGATCC----------------------   [1091]
PuntaBaja     CGCTTGGT-CTATTT--A-TACCAAGTAGATT-CTGCCCAATG-A-A-CCT--TTAAATGGCCGCAGTATCCT-GACTGTGCTAAGGTAGCATAATAATTTGCCTCTTAATTGGAGGCTAGAATGAATGAACTGACG--A-GGAGAT-A-ACTGTCTC-AGG--GA-A-A---ACTAAGG--A-AA-TTT-A-TACTCA-GGTAAAAAATCCTGAGAGTTGTAGAGGGACGATAAGACCCTAAAAGCTTTA--CC-CC-TT-AC-C-C---CT--A-AG-GCCGTC--CAAC-CT-G-A--TTAGGG-CTA--ACGGGT--T--TTCA-CTGGGGCGGTGATCCCATC-TA-A-C-TGGAAT-AG-T-TT-AAACACTTTGAGTGAA-A-C-TT--C--C-CAC-C-T-TG---AC-TA-A-A-AT-C-T-A-A----AG-T-T---AAGTTACTTTAGGGATAACAG-CGCAATTTTCTGATAGAGCCCTTATCGACCAGAAAGATTACGACCTCGATGTTGAATTGAAA-A-CT-TGACT--AGAGCAGCA--T-TT-A-G-T-TAA-AAG-AAGACTGTTCGTCTTTTAAACTTTC------------------------------AGGGGCGGCAGGCACCGCGTTGAGTATACTAATTCGTATAGAGCTAGGACAGCCTGGGAGATTTATTGGAGACGACCAGATTTATAATGTAATTGTGACGGCTCATGCGTTTGTTATAATCTTCTTTATAGTTATACCTGTTATAATTGGGGGGTTTGGCAACTGGTTAGTGCCTCTGATACTAGGAGCCCCTGACATAGCTTTCCCTCGGATAAATAATATAAGGTTTTGGCTTCTCCCACCTTCACTAACTCTTCTTCTCAGGAGAGGGCTAGTTGAGAGTGGAGTAGGAACAGGTTGGACTGTCTATCCTCCTTTAGCAAGAGGGATTGCCCATAGGGGAGCCTCTGTAGACTTAGGAATTTTTTCGCTCCACTTGGCTGGCGCTTCTTCTATCTTAGGGGCTGTAAATTTCATTACAACATGTATTAATATACGGTCTGCTGGTATAACTATAGATCGGATACCTCTTTTTGTGTGATCAGTATTTATTACAGCAATTTTACTATTACTTTCTTTACCCGTTCTTGCCGGTGCTATTACTATATTATTAACAGATCGGAATTTAAATACTTCGTTCTTTGACCCCAGAGGTGGTGGGGACCCTGTCCTTTATCAACACCTGTTC   [1113]
Quintin       CGCTTGGT-TTATTT--A-TACCAAGTAGATT-CTGCCCAATG-A-A-CCT--TTAAATGGCCGCAGTATCCT-GACTGTGCTAAGGTAGCATAATAATTTGCCTCTTAATTGGAGGCTAGAATGAATGAACTGACG--A-GGAGAT-A-ACTGTCTC-AGG--GA-A-A---ACTAAGG--A-AA-TTT-A-TACTCA-GGTAAAAAATCCTGAGAGTTGTAGAGGGACGATAAGACCCTAAAAGCTTTA--CC-CC-TT-AC-C-C---CT--A-AGGCCA-TC--CAAC-CT-G-A--TTAGGG-CTA--ACGGGT--T--TTCA-CTGGGGCGGTGATCCCATC-TA-A-C-TGGAAT-AG-T-TT-AAACACTTTGAGTGAA-A-C-TT--C--C-CAC-C-T-TG---AT-TA-A-A-AT-C-T-A-A----AG-T-T---AAGTTACTTTAGGGATAACAG-CGCAATTTTCTGATAGAGCCCTTATCGACCAGAAAGATTACGACCTCGATGTTGAATTGAAA-A-CT-TGACT--AGAGCAGCA--T-TT-A-G-T-TAA-AAG-AAGACTGTTCGTCTTTTAAACTTTCGACTTTATATTTTGTTTTTGGGGCGTGAGCAGGGGCGGCAGGCACCGCGTTGAGTATACTAATTCGTATAGAGCTAGGACAGCCTGGGAGATTTATTGGAGACGACCAGATTTATAATGTAATTGTGACGGCTCATGCGTTTGTTATAATCTTCTTTATAGTTATACCTGTTATAATTGGGGGGTTTGGCAACTGGTTAGTGCCTCTGATACTAGGAGCCCCTGACATAGCTTTCCCTCGGATAAATAATATAAGGTTTTGGCTTCTCCCACCTTCACTAACTCTTCTTCTCAGGAGAGGGCTAGTTGAGAGTGGAGTAGGAACAGGTTGGACTGTCTATCCTCCTTTAGCAAGAGGGATTGCCCATAGGGGAGCCTCTGTAGACTTAGGAATTTTTTCGCTCCACTTGGCTGGCGCTTCTTCTATCTTAGGGGCTGTAAATTTCATTACAACATGTATTAATATACGGTCTGCTGGTATAACTATAGATCGGATACCTCTTTTTGTGTGATCAGTATTTATTACAGCAATTTTACTATTACTTTCTTTACCCGTTCTTGCCGGTGCTATTACTATATTATTAACAGATCGGAATTTAAATACTTCGTTCTTTGACCCCAGAGGTGGCGGGGACCCTGTCCTTTATCAACACCTGTTC   [1143]
Tomatal       CGCTTGGT-TTATTT--A-TACCAAGTAGATT-CTGCCCAATG-A-A-CCT--TTAAATGGCCGCAGTATCCT-GACTGTGCTAAGGTAGCATAATAATTTGCCTCTTAATTGGAGGCTAGAATGAATGAACTGACG--A-GGAGAT-A-ACTGTCTC--GG-GGA-A-A---ACTAAGG--A-AA-TTT-A-TACTCA-GGTAAAAAATCCTGAGAGTTGTAGAGGGACGATAAGACCCTAAAAGCTTTA--CC-CC-TT-A--C-C---CTT-A-AG-ACCGTC--CAAC-CT-G-A--TTAGGG-CTA--ACGGGT--T--TTCA-CTGGGGCGGTGATCCCATC-TA-A-C-TGGAAT-AG-T-TT-AAACACTTTGAGTGTA-A-C-TT--C--C-CAC-C-T-TG---AC-TA-A-A-AT-C-T-A-A----AG-T-T---AAGTTACTTTAGGGATAACAG-CGCAATTTTCTGATAGAGCCCTTATCGACCAGAAAGATTACGACCTCGATGTTGAATTGAAA-A-CT-TGACT--AGAGCAGCA--T-TT-A-G-T-TAA-AAG-AAGACTGTTCGTCTTTTAAACTTTC------------------------------AGGGGCAGCAGGCACCGCGTTGAGTATACTAATTCGTATGGAGCTAGGACAGCCTGGGAGATTTATTGGAGACGACCAGATTTATAATGTAATTGTGACGGCTCATGCGTTTGTTATAATCTTCTTTATAGTTATACCTGTTATAATTGGGGGGTTTGGTAACTGATTAGTGCCTTTGATACTAGGAGCCCCTGACATAGCTTTCCCTCGGATAAATAATATAAGGTTTTGGCTTCTTCCACCTTCACTAACTCTTCTTCTCAGGAGAGGGTTAGTTGAGAGTGGAGTAGGGACAGGTTGGACTGTCTACCCTCCTTTAGCAAGAGGGATTGCCCATAGAGGAGCCTCTGTAGACTTAGGAATTTTTTCGCTCCACTTGGCTGGCGCTTCTTCTATCTTAGGGGCTGTAAATTTCATTACAACATGTATTAATATACGGTCTGCCGGTATAACTATAGATCGGATACCTCTTTTTGTATGATCAGTATTTATTACAGCAATTTTACTATTACTTTCTTTACCCGTTCTTGCCGGTGCTATTACTATATTATTAACAGATCGGAATTTAAATACTTCGTTCTTTGACCCCAGAGGGGGCGGGGACCCTGTCCTTTATCAACACCTGTTC   [1113]
CoronEn       --------------------------------------------------------------------------------GCTAAGGTAGCATAATAATTTGCCTCTTAATTGGAGGCTAGAATGAATGAACTGACG--A-GGAGAT-A-ACTGTCTC-AGG-GG--A-A---ACTAAGG--A-AA-TTT-A-TACTCA-GGTAAAAAATCCTGAGAGTTGTAGAGGGACGATAAGACCCTAAAAGCTTTA--CC-CC-TC-AC-C-C---CT--A-AA-GCCATC--CAAC-CT-G-A--TTAGGG-CTA--ACGGGT--T--TTCA-CTGGGGCGGTGATCCCATC-TA-A-C-TGGAAT-AG-T-TA-AAACACTTTGAGTGAA-A-C-TC--C--C-CAC-C-T-TG---AC-TA-A-A-AT-C-T-A-A----AG-T-T---AAGTTACTTTAGGGATAACAG-CGCAATTTTCTGATAGAGCCCTTATCGACCAGAAAGATTACGACCTCGATGTTGAATTGAAA-A-CT-TGACT--AGAGCAGCA--T-TT-A-G-T-TTT-AAG-AAGACTGTTCGTCTTTTAAACTTTC------------------------------AGGGGCGGCAGGCACCGCGTTGAGTATACTAATTCGTATAGAGCTAGGTCAGCCTGGTAGGTTTATTGGAGATGACCAAATTTATAATGTAATTGTGACGGCTCATGCATTTGTTATAATCTTCTTTATAGTTATACCTGTAATAATTGGAGGGTTTGGTAATTGGTTAGTGCCTCTGATACTGGGAGCCCCTGATATAGCTTTCCCTCGGATAAATAATATAAGGTTTTGGCTTCTACCGCCTTCACTAACTCTTCTACTTAGGAGAGGGTTAGTTGAGAGTGGAGTAGGCACAGGTTGGACTGTTTATCCTCCTCTAGCGAGAGGGATCGCTCATAGGGGAGCCTCTGTAGACTTAGGAATTTTTTCGCTTCACTTGGCCGGTGCTTCCTCTATCTTAGGGGCTGTAAATTTCATTACAACATGTATTAATATACGATCTGCGGGAATAACCATAGATCGGATGCCCCTTTTTGTATGATCAGTATTTATTACGGCAATTTTACTATTACTTTCTTTGCCCGTTCTTGCAGGTGCTATTACTATACTATTAACAGATCGTAATTTAAATACTTCGTTTTTTGACCCTAGAGGAGGTGGAGATCCTGTTCTCTATCAGCATCTGTTC   [1044]
FordPoin      CGCTTGGT-C-TATCT-A-TACCAAGTAGATT-CTGCCCAATG-A-A-CCT--TTTAATGGCCGCAGTATCCT-GACTGTGCTAAGGTAGCATAATAATTTGCCTCTTAATTGGAGGCTAGAATGAATGAACTGACG--A-GGAGAT-A-ACTGTCTC-AGG--G-GA-AACTA--A-GG--A-AA-TTT-A-TACTCA-GGTAAAAAATCCTGAGAGTTGTAGAGGGACGATAAGACCCTAAAAGCTTTA--CC-CC-TC-AC-C-C---CTA-A-AG-CCA-TC--CAAC-CT-G-A--TTAGGG-CTA--ACGGGT--T--TTCA-CTGGGGCGGTGATCCCATC-TA-A-C-TGGAAT-AG-T-TA-AAACACTTTGAGTGAA-A-CTC-C-C--C-A-C-C-T-TG---AC-TA-A-A-AT-C-T-A-A----AG-T-T---AAGTTACTTTAGGGATAACAG-CGCAATTTTCTGATAGAGCCCTTATCGACCAGAAAGATTACGACCTCGATGTTGAATTGAAA-A-CT-TGACT--AGAGCAGCA--T-TT-A-G-T-TTT-AAG-AAGACTGTTCGTCTTTTAAACTTTC------------------------------AGGGGCGGCAGGCACCGCGTTGAGTATACTAATTCGTATAGAGCTAGGTCAACCTGGTAGGTTTATTGGAGATGACCAAATTTATAATGTAATTGTGACGGCTCATGCATTTGTTATAATCTTCTTTATAGTTATACCTGTAATAATTGGAGGGTTTGGTAACTGGTTAGTGCCTCTGATACTGGGAGCCCCTGATATAGCTTTCCCTCGGATAAATAATATAAGGTTTTGGCTTCTACCGCCTTCACTAACTCTTCTACTTAGGAGAGGGTTAGTCGAGAGTGGAGTAGGCACAGGTTGGACTGTTTATCCTCCTCTAGCGAGAGGGATCGCTCATAGGGGAGCCTCTGTAGACTTAGGAATTTTTTCGCTTCACTTGGCCGGTGCTTCCTCTATCTTAGGGGCTGTAAATTTCATTACAACATGTATTAATATACGATCTGCGGGAATAACCATAGATCGGATGCCCCTTTTTGTATGATCAGTATTTATTACGGCAATTTTACTATTACTTTCTTTGCCCGTTCTTGCAGGTGCTATTACTATACTATTAACAGATCGTAATTTAAATACTTCGTTTTTTGACCCTAGAGGAGGTGGAG--------------------------   [1087]
EPoint26      CGCTTGGT-CTATCT--A-TACCAAGTAGATT-CTGCCCAATG-A-A-CCT--TTAAATGGCCGCAGTATCCT-GACTGTGCTAAGGTAGCATAATAATTTGCCTCTTAATTGGAGGCTAGAATGAATGAACTGACG--A-GGAGAT-A-ACTGTCTC-AGG--G-GA--A--ACTAAGG--A-AA-TTT-A-TACTCA-GGTAAAAAATCCTGAGAGTTGTAGAGGGACGATAAGACCCTAAAAGCTTTA--CC-CC-TC-AC-C-C---CTA-A-AG-CCA-TC--CAAC-CT-G-A--TTAGGG-CTA--ACGGGT--T--TTCA-CTGGGGCGGTGATCCCATC-TA-A-C-TGGAAT-AG-T-TA-AAACACTTTGAGTGAA-A-CTC-C-C--C-A-C-C-T-TG---AC-TA-A-A-AT-C-T-A-A----AG-T-T---AAGTTACTTTAGGGATAACAG-CGCAATTTTCTGATAGAGCCCTTATCGACCAGAAAGATTACGACCTCGATGTTGAATTGAAA-A-CT-TGACT--AGAGCAGCA--T-TT-A-G-T-TTT-AAG-AAGAC--------------------------------------------------AGGGGCGGCAGGCACCGCGTTGAGTATACTAATTCGTATAGAGTTAGGTCAACCTGGTAGGTTTATTGGAGATGACCAAATTTATAATGTAATTGTGACGGCTCATGCATTTGTTATAATCTTCTTTATAGTTATACCTGTAATAATTGGAGGGTTTGGTAACTGGTTAGTGCCTCTGATACTGGGAGCCCCTGATATAGCTTTCCCTCGGATAAATAATATAAGGTTTTGGCTTCTACCACCTTCACTAACTCTTCTACTTAGGAGAGGGTTAGTCGAGAGTGGAGTAGGCACAGGTTGGACTGTTTATCCTCCTCTAGCGAGAGGGATCGCTCATAGGGGAGCCTCTGTAGACTTAGGAATTTTTTCGCTTCACTTGGCCGGTGCTTCCTCTATCTTAGGGGCTGTAAATTTCATTACAACATGTATTAATATACGATCTGCGGGAATAACCATAGATCGGATGCCCCTTTTTGTATGATCAGTATTTATTACGGCAATTTTACTATTACTTTCTTTGCCCGTTCTTGCAGGTGCTATTACTATATTATTAACAGATCGTAATTTAAATACTTCGTTTTTTGACCCTAGAGGAGGTGGAGATCCTGTTCTCTATCAGCATCTGTTC   [1093]
JohnsonsL     -------------------------GTAGATT-CTGCCCAATG-A-A-CCT--TTAAATGGCCGCAGTATCCT-GACTGTGCTAAGGTAGCATAATAATTTGCCTCTTAATTGGAGGCTAGAATGAATGAACTGACG--A-GGAGAT-A-ACTGTCTC-AGG--G-GA--A--ACTAAGG--A-AA-TTT-A-TACTCA-GGTAAAAAATCCTGAGAGTTGTAGAGGGACGATAAGACCCTAAAAGCTTTA--CC-CC-TC-AC-C-C---CTA-A-AG-CCA-TC--CAAC-CT-G-A--TTAGGG-CTA--ACGGGT--T--TTCA-CTGGGGCGGTGATCCCATC-TA-A-C-TGGAAT-AG-T-TA-AAACACTTTGAGTGAA-A-CTC-C-C--C-A-C-C-T-TG---AC-TA-A-A-AT-C-T-A-A----AG-T-T---AAGTTACTTTAGGGATAACAG-CGCAATTTTCTGATAGAGCCCTTATCGACCAGAAAGATTACGACCTCGATGTTGAATTGAAA-A-CT-TGACT--AGAGCAGCA--T-TT-A-G-T-TTT-AAG-AAGACTGTTCGTCTTTTAAACTTTC------------------------------AGGGGCGGCAGGCACCGCGTTGAGTATACTAATTCGTATAGAGTTAGGGCAACCTGGTAGGTTTATTGGAGATGACCAAATTTATAATGTAATTGTGACGGCTCATGCATTTGTTATAATCTTCTTTATAGTTATACCTGTAATAATTGGAGGGTTTGGTAACTGGTTAGTGCCTCTGATACTGGGAGCCCCTGATATAGCTTTCCCTCGGATAAATAATATAAGGTTTTGGCTTCTACCACCTTCACTAACTCTTCTACTTAGGAGAGGGTTAGTCGAGAGTGGAGTAGGCACAGGTTGGACTGTTTATCCTCCTCTAGCGAGAGGGATCGCTCATAGGGGAGCCTCTGTAGACTTAGGAATTTTTTCGCTTCACTTGGCCGGTGCTTCCTCTATCTTAGGGGCTGTAAATTTCATTACAACATGTATTAATATACGATCTGCGGGAATAACCATAGATCGGATGCCCCTTTTTGTATGATCAGTATTTATTACGGCAATTTTACTATTACTTTCTTTGCCCGTTCTTGCAGGTGCTATTACTATATTATTAACAGATCGTAATTTAAATACTTCGTTTTTTGACCCTAGAGGAGGTGGAGATCCTGTTCTCTATCAGCATCTGTTC   [1092]
SFrench61     CGCTTGGT-C-TATCT-A-TACCAAGTAGATT-CTGCCCAATG-A-A-CCT--TTAAATGGCCGCAGTATCCT-GACTGTGCTAAGGTAGCATAATAATTTGCCTCTTAATTGGAGGCTAGAATGAATGAACTGACG--A-GGAGAT-A-ACTGTCTC-AGG--G-GA-A---ACTAAGG--A-AA-TTT-A-TACTCA-GGTAAAAAATCCTGAGAGTTGTAGAGGGACGATAAGACCCTAAAAGCTTTA--CC-CC-TC-AC-C-C---CTA-A-AG-CCA-TC--CAAC-CT-G-A--TTAGGG-CTA--ACGGGT--T--TTCA-CTGGGGCGGTGATCCCATC-TA-A-C-TGGAAT-AG-T-TA-AAACACTTTGAGTG-A-A-A-CT--C--TCCAC-C-T-TG---AC-TA-A-A-AT-C-T-A-A----AG-T-T---AAGTTACTTTAGGGATAACAG-CGCAATTTTCTGATAGAGCCCTTATCGACCAGAAAGATTACGACCTCGATGTTGAATTGAAA-A-CT-TGACT--AGAGCAGCA--T-TT-A-G-T-TTT-AAG-AAGACTGTTCGTCTTTTAAACTTTC------------------------------AGGGGCGGCAGGCACCGCGTTGAGTATACTAATTCGTATAGAGTTAGGTCAACCTGGTAGGTTTATTGGAGATGACCAAATTTATAATGTAATTGTGACGGCTCATGCATTTGTTATAATCTTCTTTATAGTTATACCTGTAATAATTGGAGGGTTTGGTAACTGGTTAGTGCCTCTGATACTGGGAGCCCCTGATATAGCTTTCCCTCGGATAAATAATATAAGGTTTTGGCTTCTACCACCTTCACTAACTCTTCTACTTAGGAGAGGGTTAGTCGAGAGTGGAGTAGGCACAGGTTGGACTGTTTATCCTCCTCTAGCGAGAGGGATCGCTCATAGGGGAGCCTCTGTAGACTTAGGAATTTTTTCGCTTCACTTGGCCGGTGCTTCCTCTATCTTAGGGGCTGTAAATTTCATTACAACATGTATTAATATACGATCTGCGGGAATAACCATAGATCGGATGCCCCTTTTTGTATGATCAGTATTTATTACGGCAATTTTACTATTACTTTCTTTGCCCGTTCTTGCAGGTGCTATTACTATATTATTAACAGATCGTAATTTAAATACTTCGTTTTTTGACCCTAGAGGAGGTGGAG--------------------------   [1087]
SandyBSR      CGCTTGGT-C-TATCT-A-TACCAAGTAGATT-CTGCCCAATG-A-A-CCT--TTAAATGGCCGCAGTATCCT-GACTGTGCTAAGGTAGCATAATAATTTGCCTCTTAATTGGAGGCTAGAATGAATGAACTGACG--A-GGAGAT-A-ACTGTCTC-AGG--G-GA-A---ACTAAGG--A-AA-TTT-A-TACTCA-GGTAAAAAATCCTGAGAGTTGTAGAGGGACGATAAGACCCTAAAAGCTTTA--CC-CC-TC-AC-C-C---CTA-A-AG-CCA-TC--CAAC-CT-G-A--TTAGGG-CTA--ACGGGT--T--TTCA-CTGGGGCGGTGATCCCATC-TA-A-C-TGGAAT-AG-T-TA-AAACACTTTGAGTGAA-A-CTC-C-C--C-A-C-C-T-TG---AC-TA-A-A-AT-C-T-A-A----AG-T-T---AAGTTACTTTAGGGATAACAG-CGCAATTTTCTGATAGAGCCCTTATCGACCAGAAAGATTACGACCTCGATGTTGAATTGAAA-A-CT-TGACT--AGAGCAGCA--T-TT-A-G-T-TTT-AAG-AAGACTGTTCGTCTTTTAAACTTTC------------------------------AGGGGCGGCAGGCACCGCGTTGAGTATACTAATTCGTATAGAGCTAGGTCAACCTGGTAGGTTTATTGGAGATGACCAAATTTATAATGTAATTGTGACGGCTCATGCATTTGTTATAATCTTCTTTATAGTTATACCTGTAATAATTGGAGGGTTTGGTAACTGGTTAGTGCCTCTGATACTGGGAGCCCCTGATATAGCTTTCCCTCGGATAAATAATATAAGGTTTTGGCTTCTACCGCCTTCACTAACTCTTCTACTTAGGAGAGGGTTAGTCGAGAGTGGAGTAGGCACAGGTTGGACTGTTTATCCTCCTCTAGCGAGAGGGATCGCTCATAGGGGAGCCTCTGTAGACTTAGGAATTTTTTCGCTTCACTTGGCTGGTGCTTCCTCTATCTTAGGGGCTGTAAATTTCATTACAACATGTATTAATATACGATCTGCGGGAATAACCATAGATCGGATGCCCCTTTTTGTATGATCAGTATTTATTACGGCAATTTTACTATTACTTTCTTTGCCCGTTCTTGCAGGTGCTATTACTATACTATTAACAGATCGTAATTTAAATACTTCGTTTTTTGACCCTAGAGGAGGTGGAG--------------------------   [1087]
BAsuncion     CGCTTGGC-T-CGTCT-T-TACCAAGTAGATT-CTGCCCAATG-A-A-CCT--TTAAATGGCCGCAGTATCCT-GACTGTGCTAAGGTAGCATAATAATTTGCCTTTTAATTGAAGGCTAGAATGAATGAACTGACG--A-GGAGAT-A-ACTGTCTC-AGG--G-G-----TACTAAGG--A-AA-TTT-A-TATTCA-GGTAAAAAATCCTGAGAGTTGTAGAGGGACGATAAGACCCTAAAAGCTTTA--CC-CT-TT--C-C-C---TTT-A-A-AACT-ATT-C-AA-CT-T-A-ATTAAGG-TTA--ATGGGT--T--TTCA-CTGGGGCGGTGATTCCATC-TA-A-C-TGGAAT-AA-C-TC-AAACACTTTGAGTGAA-A-C-CT--A--C-CAC-C-T-TG---AT-TA-A-A-AT-C-T-A-A----AG-T-T---AAGTTACTTTAGGGATAACAG-CGCAATTTTCTGATAGAGCCCTTATCGACCAGAAAGATTACGACCTCGATGTTGAATTGGAA-A-CT-TGACT--AGAGCAGCA--T-TT-A-G-TAT-T-AAG-AAGACTGTTCGTCTTTTAAACTTTC------------------------------AGGGGCAGCAGGCACTGCGCTAAGTATATTAATTCGTATAGAGCTAGGACAACCTGGGAGGTTTATTGGAGATGACCAGATTTATAATGTAATTGTAACGGCTCATGCATTTGTAATAATTTTTTTTATAGTTATACCTATTATAATTGGAGGGTTTGGTAATTGGTTAGTACCCTTGATGCTAGGAGCCCCTGATATAGCTTTCCCTCGTATAAATAATATAAGGTTTTGGCTTTTACCGCCCTCACTAACCCTACTTCTAAGGAGAGGGTTGGTTGAAAGTGGAGTAGGCACAGGGTGAACTGTCTATCCACCCCTAGCGAGAGGGATTGCCCACAGTGGGGCTTCTGTAGATTTAGGTATTTTTTCGCTTCACTTGGCTGGTGCTTCTTCCATCCTAGGAGCTGTAAACTTTATTACAACGTGTATTAATATACGGTCGGCAGGAATAACTATAGACCGTATACCTCTCTTTGTATGATCAGTATTTATTACGGCAATCTTATTGTTACTTTCTCTACCTGTTCTTGCCGGTGCTATTACTATATTACTAACAGATCGAAATTTAAATACTTCATTCTTCGACCCTAGGGGTGGTGGAGATCCTGTTCTTTATCAGCACCTATTC   [1112]
SanHipo2      CGCTTGGC-T-CGTCT-T-TACCAAGTAGATT-CTGCCCAATG-A-A-CCT--TTAAATGGCCGCAGTATCCT-GACTGTGCTAAGGTAGCATAATAATTTGCCTTTTAATTGAAGGCTAGAATGAATGAACTGACG--A-GGAGAT-A-ACTGTCTC-AGG--G-G-----TACTAAGG--A-AA-TTT-A-TATTCA-GGTAAAAAATCCTGAGAGTTGTAGAGGGACGATAAGACCCTAAAAGCTTTA--CC-CT-TT--C-C-C---TTT-A-A-AACT-ATT-C-AA-CTTA-A--TTAAGG-TTA--ATGGGT--T--TTCA-CTGGGGCGGTGATTCCATC-TA-A-C-TGGAAT-AA-T-TC-AAACACTTTGAGTGAA-A-C-CT--A--C-CAC-C-T-TG---AT-TA-A-A-AT-C-T-A-A----AG-T-T---AAGTTACTTTAGGGATAACAG-CGCAATTTTCTGATAGAGCCCTTATCGACCAGAAAGATTACGACCTCGATGTTGAATTGGAA-A-CT-TGACT--AGAGCAGCA--T-TT-A-G-TAT-T-AAG-AAGACTGTTCGTCTTTTAAACTTTC------------------------------AGGGGCAGCAGGCACTGCGCTAAGTATATTAATTCGTATAGAGCTAGGGCAACCTGGGAGGTTTATTGGAGATGACCAGATTTATAATGTAATTGTAACGGCTCATGCATTTGTAATAATTTTTTTTATAGTTATACCTATTATAATTGGAGGGTTTGGTAATTGGTTAGTACCCTTGATGCTAGGAGCCCCTGATATAGCTTTCCCTCGTATAAATAATATAAGGTTTTGGCTTTTACCTCCCTCACTAACCCTCCTTCTAAGGAGAGGGTTGGTTGAAAGTGGAGTAGGCACAGGGTGAACTGTCTATCCRCCCCTAGCGAGAGGGATTGCCCACAGTGGGGCTTCTGTAGATTTAGGTATTTTTTCGCTTCACTTGGCTGGTGCTTCTTCCATCCTAGGAGCTGTAAACTTTATTACAACGTGTATTAATATACGGTCGGCAGGAATAACTATAGACCGTATACCTCTCTTTGTATGATCAGTATTTATTACGGCAATCTTATTGTTACTTTCTCTACCTGTTCTTGCCGGTGCTATTACTATATTACTAACAGATCGAAATTTAAATACTTCATTCTTCGACCCTAGGGGTGGTGGAGATCCTGTTCTTTATCAGCACCTATTC   [1112]
Cedros36      CGCTTGGT-TTATCT--T-TGCCAAGTAGATT-CTGCCCAATG-A-A-CCT--TTAAATGGCCGCAGTATCCT-GACTGTGCTAAGGTAGCATAATAATTTGCCTCTTAATTGGAGGCTAGAATGAATGAACTGACG--A-GGAGAT-A-ACTGTCTC--G--AG-GG-GA--ACTAAGG--A-AA-TTT-A-TATTCA-GGTAAAAAATCCTGAAAGTTGTAGAGGGACGATAAGACCCTAAAAGCTTTA--CC-CT-TC-A--C-C---CTT-A-A-A-AT-TGT-TCAA-CTTT-A--TTAAGG-TTA--ACGGGT--T--TTCA-CTGGGGCGGTGATTCCATC-AA-A-C-TGGAAT-AA-C-TC-AAACACCTTGAGTGAA-A-C-CT-T---T-CAC-C-T-TG---AT-TA-A-A-AT-C-T-A-A----AG-C-T---AAGTTACTTTAGGGATAACAG-CGCAATTTTCTGACAGAGCCCTTATCGACCAGAAAGATTACGACCTCGATGTTGAATTGAAA-A-CT-TAACT--AGAGCAGCA--T-TT-A-G-TAT-T-AAG-AAGACTGTTCGTCTTTTAAACTTTC------------------------------AGGGGCAGCGGGCACTGCGCTAAGTATATTAATTCGTATAGAGTTAGGGCAACCTGGGAGGTTTATTGGAGATGACCAGATTTATAATGTAATTGTAACGGCTCATGCATTTGTGATAATTTTCTTTATAGTAATACCTGTTATAATCGGAGGGTTTGGTAATTGGTTAGTGCCCTTGATACTAGGGGCCCCTGATATAGCTTTCCCGCGAATAAATAATATAAGGTTTTGGCTTCTACCACCCTCACTAACCCTTCTTCTAAGGAGAGGGTTAGTTGAAAGTGGAGTAGGCACAGGTTGAACTGTCTACCCACCCTTGGCGAGAGGGATTGCCCATAGTGGAGCTTCTGTGGATTTAGGTATTTTTTCGCTTCACTTAGCTGGTGCTTCTTCTATTCTAGGAGCTGTAAATTTCATTACAACGTGTATTAATATACGGTCTGCAGGAATAACTATAGACCGGATGCCTCTCTTTGTATGGTCAGTATTTATTACTGCAATCTTATTGTTACTTTCTCTACCTGTTCTTGCCGGTGCTATTACTATGTTACTAACAGATCGAAATTTAAACACTTCATTCTTTGATCCTAGAGGGGGTGGAGATCCTGTTCTATACCAGCACCTGTTC   [1113]
Cedros37      CGCTTGGT-TTATCT--T-TGCCAAGTAGATT-CTGCCCAATG-A-A-CCT--TTAAATGGCCGCAGTATCCT-GACTGTGCTAAGGTAGCATAATAATTTGCCTCTTAATTGGAGGCTAGAATGAATGAACTGACG--A-GGAGAT-A-ACTGTCTC--G--AG-GG-GA--ACTAAGG--A-AA-TTT-A-TATTCA-GGTAAAAAATCCTGAAAGTTGTAGAGGGACGATAAGACCCTAAAAGCTTTA--CC-CT-TC-A--C-C---CTT-A-A-A-AT-TGT-TCAA-CTTT-A--TTAAGG-TTA--ACGGGT--T--TTCA-CTGGGGCGGTGATTCCATC-AA-A-C-TGGAAT-AA-C-TC-AAACACCTTGAGTGAA-A-C-CT-T---T-CAC-C-T-TG---AT-TA-A-A-AT-C-T-A-A----AG-C-T---AAGTTACTTTAGGGATAACAG-CGCAATTTTCTGACAGAGCCCTTATCGACCAGAAAGATTACGACCTCGATGTTGAATTGAAA-A-CT-TAACT--AGAGCAGCA--T-TT-A-G-TAT-T-AAG-AAGACTGTTCGTCTTTTAAACTTTC------------------------------AGGGGCAGCGGGCACTGCGCTAAGTATATTAATTCGTATAGAGTTAGGGCAACCTGGGAGGTTTATTGGAGATGACCAGATTTATAATGTAATTGTAACGGCTCATGCATTTGTGATAATTTTCTTTATAGTAATACCTGTTATAATCGGAGGGTTTGGTAATTGGTTAGTGCCCTTGATACTAGGGGCCCCTGATATAGCTTTCCCGCGAATAAATAATATAAGGTTTTGGCTTCTACCACCCTCACTAACCCTTCTTCTAAGGAGAGGGTTAGTTGAAAGTGGAGTAGGCACAGGTTGAACTGTCTACCCACCCTTGGCGAGAGGGATTGCCCATAGTGGAGCTTCTGTGGATTTAGGTATTTTTTCGCTTCACTTAGCTGGTGCTTCTTCTATTCTAGGAGCTGTAAATTTCATTACAACGTGTATTAATATACGGTCTGCAGGAATAACTATAGACCGGATGCCTCTCTTTGTATGGTCAGTATTTATTACTGCAATCTTATTGTTACTTTCTCTACCTGTTCTTGCCGGTGCTATTACTATGTTACTAACAGATCGAAATTTAAACACTTCATTCTTTGATCCTAGAGGGGGTGGAGATCCTGTTCTATACCAGCACCTGTTC   [1113]
ElChevo       CGCTTGGT-TTATCT--T-TACCAAGTAGATT-CTGCCCAATG-A-A-CCT--TTAAATGGCCGCAGTATCCT-GACTGTGCTAAGGTAGCATAATAATTTGCCTCTTAATTGGAGGCTAGAATGAATGAACTGACG--A-GGAGAT-A-ACTGTCTC--G--AG-GG-GA--ACTAAGG--A-AA-TTT-A-TATTCA-GGTAAAAAATCCTGAAAGTTGTAGAGGGACGATAAGACCCTAAAAGCTTTA--CC-CT-TC-A--C-C---CTT-A-A-A-AT-TGT-TCAT-CTTT-A--TTAAGG-TTA--ACGGGT--T--TTCA-CTGGGGCGGTGATTCCATC-AA-A-C-TGGAAT-AA-C-TC-AAACACCTTGAGTGAA-A-C-CT-T---T-CAC-C-T-TG---AT-TA-A-A-AT-C-T-A-A----AG-C-T---AAGTTACTTTAGGGATAACAG-CGCAATTTTCTGACAGAGCCCTTATCGACCAGAAAGATTACGACCTCGATGTTGAATTGAAA-A-CT-TAACT--AGAGCAGCA--T-TT-A-G-TAT-T-AAG-AAGACTGTTCGTCTTTTAAACTTTC------------------------------AGGGGCAGCGGGCACTGCGCTAAGAATATTAATTCGTATGGAGTTAGGACAGCCTGGGAGGTTTATTGGAGATGACCAGATTTATAATGTAATTGTAACGGCTCATGCATTTGTGATAATTTTCTTTATAGTTATACCTGTTATAATCGGAGGGTTTGGTAATTGGTTAGTGCCCTTGATACTAGGGGCCCCTGATATAGCTTTCCCACGAATAAATAATATAAGGTTTTGGCTTCTACCACCCTCACTAACCCTTCTTCTAAGGAGGGGGTTAGTTGAAAGTGGAGTAGGCACAGGTTGAACTGTCTACCCGCCCTTGGCGAGAGGGATTGCCCATAGGGGAGCTTCTGTGGATTTAGGTATTTTTTCGCTTCACTTAGCTGGTGCTTCTTCTATTCTAGGAGCTGTAAATTTCATTACAACGTGTATTAATATACGGTCTGCAGGAATAACTATAGACCGGATGCCTCTCTTTGTATGGTCAGTATTTATTACTGCAATCTTATTGTTACTTTCTCTGCCTGTTCTTGCCGGTGCTATTACTATGTTGCTAACAGATCGAAATTTAAACACTTCATTCTTTGATCCTAGAGGGGGTGGAGATCCTGTTCTATACCAGCACCTGTTC   [1113]
PEugenia      CGCTTGGT-T-TATCT-T-TACCAAGTAGATT-CTGCCCAATG-A-A-CCT--TTAAATGGCCGCAGTATCCT-GACTGTGCTAAGGTAGCATAATAATTTGCCTCTTAATTGGAGGCTAGAATGAATGAACTGACG--A-GGAGAT-A-ACTGTCTC--GA--G-GG-GA--ACTAAGG--A-AA-TTT-A-TATTCA-GGTAAAAAATCCTGAAAGTTGTAGAGGGACGATAAGACCCTAAAAGCTTTA--CC-CT-TC-A--C-C---CTT-A-A-A-AT-TGT-TCAT-CTTT-A--TTAAGG-TTA--ACGGGT--T--TTCA-CTGGGGCGGTGATTCCATC-AA-A-C-TGGAAT-AA-C-TC-AAACACCTTGAGTGAA-A-C-CT-T---T-CAC-C-T-TG---AT-TA-A-A-AT-C-T-A-A----AG-C-T---AAGTTACTTTAGGGATAACAG-CGCAATTTTCTGACAGAGCCCTTATCGACCAGAAAGATTACGACCTCGATGTTGAATTGAAA-A-CT-TAACT--AGAGCAGCA--T-TT-A-G-TAT-T-AAG-AAGACTGTTCGTCTTTTAAACTTTC------------------------------AGGGGCAGCGGGCACTGCGCTAAGAATATTAATTCGTATGGAGTTAGGACAGCCTGGGAGGTTTATTGGAGATGACCAGATTTATAATGTAATTGTAACGGCTCATGCATTTGTGATAATTTTCTTTATAGTTATACCTGTTATAATCGGAGGGTTTGGTAATTGGTTAGTGCCCTTGATACTAGGGGCCCCTGATATAGCTTTCCCACGAATAAATAATATAAGGTTTTGGCTTCTACCACCCTCACTAACCCTTCTTCTAAGGAGGGGGTTAGTTGAAAGTGGAGTAGGCACAGGTTGAACTGTCTACCCGCCCTTGGCGAGAGGGATTGCCCATAGGGGAGCTTCTGTGGATTTAGGTATTTTTTCGCTTCACTTAGCTGGTGCTTCTTCTATTCTAGGAGCTGTAAATTTCATTACAACGTGTATTAATATACGGTCTGCAGGAATAACTATAGACCGAATGCCTCTCTTTGTATGGTCAGTATTTATTACTGCAATCTTATTGTTACTTTCTCTGCCTGTTCTTGCCGGTGCTATTACTATGTTGCTAACAGATCGAAATTTAAACACTTCATTCTTTGATCCTAGAGGGGGTGGAGATCCTGTTCTATACCAGCACCTGTTC   [1113]
ElQueen       CGCTTGGT-TTATCT--T-TACCAAGTAGATT-CTGCCCAATG-A-A-CCT--TTAAATGGCCGCAGTATCCT-GACTGTGCTAAGGTAGCATAATAATTTGCCTCTTAATTGGAGGCTAGAATGAATGAACTGACG--A-GGAGAT-A-ACTGTCTC--G--AG-GG-GA--ACTAAGG--A-AA-TTT-A-TATTCA-GGTAAAAAATCCTGAAAGTTGTAGAGGGACGATAAGACCCTAAAAGCTTTA--CC-CT-TC-A--C-C---CTT-A-A-A-AT-TGT-TCAT-CTTT-A--TTAAGG-TTA--ACGGGT--T--TTCA-CTGGGGCGGTGATTCCATC-AA-A-C-TGGAAT-AA-C-TC-AAACACCTTGAGTGAA-A-C-CT-T---T-CAC-C-T-TG---AT-TA-A-A-AT-C-T-A-A----AG-C-T---AAGTTACTTTAGGGATAACAG-CGCAATTTTCTGACAGAGCCCTTATCGACCAGAAAGATTACGACCTCGATGTTGAATTGAAA-A-CT-TAACT--AGAGCAGCA--T-TT-A-G-TAT-T-AAG-AAGACTGTTCGTCTTTTAAACTTTC------------------------------AGGGGCAGCGGGCACTGCGCTAAGAATATTAATTCGTATGGAGTTAGGACAGCCTGGGAGGTTTATTGGAGATGACCAGATTTATAATGTAATTGTAACGGCTCATGCATTTGTGATAATTTTCTTTATAGTTATACCTGTTATAATTGGAGGGTTTGGTAATTGGTTAGTGCCCTTGATACTAGGGGCCCCTGATATAGCTTTCCCACGAATAAATAATATAAGGTTTTGGCTTCTACCACCCTCACTAACCCTTCTTCTAAGGAGGGGGTTAGTTGAAAGTGGAGTAGGCACAGGTTGAACTGTCTACCCACCCTTGGCGAGAGGAATTGCCCATAGGGGAGCTTCTGTGGATTTAGGTATTTTTTCGCTTCACTTAGCTGGTGCTTCTTCTATTCTAGGAGCTGTAAATTTCATTACAACATGTATTAATATACGGTCTGCAGGAATAACTATAGACCGGATGCCTCTCTTTGTATGGTCAGTATTTATTACTGCAATCTTATTGTTACTTTCTCTGCCTGTTCTTGCCGGTGCTATTACTATGTTACTAACAGATCGAAATTTAAACACTTCATTCTTTGATCCCAGAGGGGGCGGTGA-------------------------   [1088]
Malarrimo     CGCTTGGT-T-TATCT-T-TACCAAGTAGATT-CTGCCCAATG-A-A-CCT--TTAAATGGCCGCAGTATCCT-GACTGTGCTAAGGTAGCATAATAATTTGCCTCTTAATTGGAGGCTAGAATGAATGAACTGACG--A-GGAGAT-A-ACTGTCTC--G--AG-GG-GA--ACTAAGG--A-AA-TTT-A-TATTCA-GGTAAAAAATCCTGAAAGTTGTAGAGGGACGATAAGACCCTAAAAGCTTTA--CC-CT-TC-A--C-C---CTT-A-A-A-AT-TGT-TCAT-CTTT-A--TTAAGG-TTA--ACGGGT--T--TTCA-CTGGGGCGGTGATTCCATC-AA-A-C-TGGAAT-AA-C-TC-AAACACCTTGAGTGAA-A-C-CT-T---T-CAC-C-T-TG---AT-TA-A-A-AT-C-T-A-A----AG-C-T---AAGTTACTTTAGGGATAACAG-CGCAATTTTCTGACAGAGCCCTTATCGACCAGAAAGATTACGACCTCGATGTTGAATTGAAA-A-CT-TAACT--AGAGCAGCA--T-TT-A-G-TAT-T-AAG-AAGACTGTTCGTCTTTTAAACTTTC------------------------------AGGGGCAGCGGGCACTGCGCTAAGAATATTAATTCGTATGGAGTTAGGACAGCCTGGGAGGTTTATTGGAGATGACCAGATTTATAATGTAATTGTAACGGCTCATGCATTTGTGATAATTTTCTTTATAGTTATACCTGTTATAATTGGAGGGTTTGGTAATTGGTTAGTGCCCTTGATACTAGGGGCCCCTGATATAGCTTTCCCACGAATAAATAATATAAGGTTTTGGCTTCTACCGCCCTCACTAACCCTTCTTCTAAGGAGGGGGTTAGTTGAAAGTGGAGTAGGCACAGGTTGAACTGTCTACCCACCCTTGGCGAGAGGGATTGCCCATAGGGGAGCTTCTGTGGATTTAGGTATTTTTTCGCTTCACTTAGCTGGTGCTTCTTCTATTCTAGGAGCTGTAAATTTCATTACAACATGTATTAATATACGGTCTGCAGGAATAACTATAGACCGGATGCCTCTCTTTGTATGGTCAGTATTTATTACTGCAATCTTATTGTTACTTTCTCTGCCTGTTCTTGCCGGTGCTATTACTATGTTACTAACAGATCGAAATTTAAACACTTCATTCTTTGATCCCAGAGGGGGCGGTGATCCTGTTCTATACCAGCACCTGTTC   [1113]
Tortugas      CGCTTGGT-TTATCT--T-TACCAAGTAGATT-CTGCCCAATG-A-A-CCT--TTAAATGGCCGCAGTATCCT-GACTGTGCTAAGGTAGCATAATAATTTGCCTCTTAATTGGAGGCTAGAATGAATGAACTGACG--A-GGAGAT-A-ACTGTCTC--G--AG-GG-GA--ACTAAGG--A-AA-TTT-A-TATTCA-GGTAAAAAATCCTGAAAGTTGTAGAGGGACGATAAGACCCTAAAAGCTTTA--CC-CT-TC-A--C-C---CTT-A-A-A-AT-TGT-TCAT-CTTT-A--TTAAGG-TTA--ACGGGT--T--TTCA-CTGGGGCGGTGATTCCATC-AA-A-C-TGGAAT-AA-C-TC-AAACACCTTGAGTGAA-A-C-CT-T---T-CAC-C-T-TG---AT-TA-A-A-AT-C-T-A-A----AG-C-T---AAGTTACTTTAGGGATAACAG-CGCAATTTTCTGACAGAGCCCTTATCGACCAGAAAGATTACGACCTCGATGTTGAATTGAAA-A-CT-TAACT--AGAGCAGCA--T-TT-A-G-TAT-T-AAG-AAGACTGTTCGTCTTTTAAACTTTC------------------------------AGGGGCAGCGGGCACTGCGCTAAGAATATTAATTCGTATGGAGTTAGGACAGCCTGGGAGGTTTATTGGAGATGACCAGATTTATAATGTAATTGTAACGGCTCATGCATTTGTGATAATTTTCTTTATAGTTATACCTGTTATAATCGGAGGGTTTGGTAATTGGTTAGTGCCCTTGATACTAGGGGCCCCTGATATAGCTTTCCCACGAATAAATAATATAAGGTTTTGGCTTCTACCACCTTCACTAACCCTTCTTCTAAGGAGGGGGTTAGTTGAAAGTGGAGTAGGCACAGGTTGAACTGTCTACCCACCCTTGGCGAGAGGGATTGCCCATAGGGGAGCTTCTGTGGATTTAGGTATTTTTTCGCTTCACTTAGCTGGTGCTTCTTCTATTCTAGGAGCTGTAAATTTCATTACAACGTGTATTAATATACGGTCTGCAGGAATAACTATAGACCGGATGCCTCTCTTTGTATGGTCAGTATTTATTACTGCAATCTTATTGTTACTTTCTCTGCCTGTTCTTGCCGGTGCTATTACTATGTTGCTAACAGATCGAAATTTAAACACTTCATTCTTTGATCCTAGAGGGGGTGGGG--------------------------   [1087]
IthsmusC1     ------------------------AGTAGATT-CTGCCCACTG-A-A-CCC--TTGAATGGCCGCAGTACCCT-GACTGTGCTAAGGTAGCATAATAACTTGTCTCTTAATTGGAGGCTAGAATGAATGAACTGACG--A-GGAGGT-T-GCTGTCTC-AGG--G-GA-AACCA--A-GG--A-AA-TTT-A-TATTCA-GGTAAAAAATCCTGAAAGTTGTAGAGGGACGATAAGACCCTAAAAGCTTTA--CC-CT-TA-ACT--C---CT--A-AG-ATT-TTT-CAAT-CT-A-A--TTATGA-CT-G-ACGGGT--T--TTCA-CTGGGGCGGTGGTCCCACC-TA-A-C-TGGAAC-AA-A-TT-AAACACCTTGAGTG-A-AGC-CT--C-CT-A-C-C-T-TG---AT-TT-A-A-AT-C-A-ATA----AGA--T---AAGTTACTTTAGGGATAACAG-CGTAATTCTCTGAAAGAGCCCTTATCGACCAGAGAGATTACGACCTCGATGTTGAATTGAAA-A-CT-TGACT--AAAGCAGCA--T-TT-A-G-TGT-T-AAG-AAGACTGTTCGTCTTTTAAACTTTC------------------------------AGGAGCAGCAGGCACTGCGTTGAGTATATTAATTCGGATGGAGCTGGGGCAACCCGGAAGGTTTATTGGAGACGATCAGATTTATAATGTAATTGTGACAGCCCATGCATTTGTCATAATCTTCTTCATAGTTATACCTGTTATAATTGGAGGGTTTGGTAACTGGTTAGTTCCTCTTATGCTAGGGGCTCCTGACATGGCCTTTCCCCGGATAAATAATATAAGGTTTTGGCTCTTGCCTCCATCACTGACTCTACTTTTAAGGAGAGGATTAGTCGAAAGTGGTGTAGGTACAGGTTGAACTGTATACCCACCTCTAGCTAGGGGAATTGCTCATAGAGGGGCTTCTGTAGACTTAGGTATTTTTTCTCTTCATTTAGCTGGAGCTTCCTCTATTCTAGGAGCTGTGAATTTTATTACGACCTGCATTAACATACGGTCTGCAGGGATAACTATAGACCGGATGCCTCTTTTTGTGTGATCTGTATTTATTACAGCGATCTTATTACTACTTTCCTTGCCTGTCCTTGCAGGGGCTATTACCATGTTACTTACAGATCGAAATTTAAACACTTCATTTTTCGACCCTAGAGGAGGAGGAGATCCTGTCCTTTATCAGCACCTGTTC   [1094]
IndusArea     -----------------------AAGTAGATT-CTGCCCACTG-A-A-CCC--TTGAATGGCCGCAGTACCCT-GACTGTGCTAAGGTAGCATAATAACTTGTCTCTTAATTGGAGGCTAGAATGAATGAACTGACG--A-GGAGGT-T-GCTGTCTC-AGG--G-GA-AACCA--A-GG--A-AA-TTT-A-TATTCA-GGTAAAAAATCCTGAAAGTTGTAGAGGGACGATAAGACCCTAAAAGCTTTA--CC-CT-TA-ACT--C---CT--A-AG-ATT-TTT-CAAT-CT-A-A--TTATGA-CT-G-ACGGGT--T--TTCA-CTGGGGCGGTGGTCCCACC-TA-A-C-TGGAAC-AA-A-TT-AAACACCTTGAGTG-A-AGC-CT--C-CT-A-C-C-T-TG---AT-TT-A-A-AT-C-A-ATA----AGA--T---AAGTTACTTTAGGGATAACAG-CGTAATTCTCTGAAAGAGCCCTTATCGACCAGAGAGATTACGACCTCGATGTTGAATTGAAA-A-CT-TGACT--AAAGCAGCA--T-TT-A-G-TGT-T-AAG-AAGACTGTTCGTCTTTTAAACTTTC------------------------------AGGAGCAGCAGGCACTGCGTTGAGTATATTAATTCGGATGGAGCTGGGGCAACCCGGAAGGTTTATTGGAGACGATCAGATTTATAATGTAATTGTGACAGCCCATGCATTTGTCATAATCTTCTTCATAGTTATACCTGTTATAATTGGAGGGTTTGGTAACTGGTTAGTTCCTCTTATGCTAGGGGCTCCTGACATGGCCTTTCCCCGGATAAATAATATAAGGTTTTGGCTCTTGCCTCCATCACTGACTCTACTTTTAAGGAGAGGATTAGTCGAAAGTGGTGTAGGTACAGGTTGAACTGTATACCCACCTCTAGCTAGGGGAATTGCTCATAGAGGGGCTTCTGTAGACTTAGGTATTTTTTCTCTTCATTTAGCTGGAGCTTCCTCTATTCTAGGAGCTGTGAATTTTATTACGACCTGCATTAACATACGGTCTGCAGGGATAACTATAGACCGGATGCCTCTTTTTGTGTGATCTGTATTTATTACAGCGATCTTATTACTACTTTCCTTGCCTGTCCTTGCAGGGGCTATTACCATGTTACTTACAGATCGAAATTTAAACACTTCATTTTTCGACCCTAGAGGAGGAGGAGATCCTGTCCTTTATCAGCACCTGTTC   [1095]
LittleHa1     ------------------------AGTAGATT-CTGCCCACTG-A-A-CCC--TTGAATGGCCGCAGTACCCT-GACTGTGCTAAGGTAGCATAATAACTTGTCTCTTAATTGGAGGCTAGAATGAATGAACTGACG--A-GGAGGT-T-GCTGTCTC-AGG-GGA-A-GCC-A--A-GG--A-AA-TTT-A-TATTCA-GGTAAAAAATCCTGAAAGTTGTAGAGGGACGATAAGACCCTAAAAGCTTTA--CC-CT-TA-ACT--C---CT--A-AG-ATT-TTT-CAAT-CT-A-A--TTATGA-CTA--ACGGGT--T--TTCA-CTGGGGCGGTGGTCCCACC-TA-A-C-TGGAAC-AA-A-TT-AAACACCTTGAGTG-A-AGC-CT--C-CT-A-C-C-T-TG---AT-TT-A-A-AT-CAG-T-A----AGA--T---AAGTTACTTTAGGGATAACAG-CGTAATTCTCTGAAAGAGCCCTTATCGACCAGAGAGATTACGACCTCGATGTTGAATTGAAA-A-CT-TGACT--AAAGCAGCA--T-TT-A-G-TGT-T-AAG-GAGACTGTTCGTCTTTTAAACTTTC-------------------------------------------------------------ATTCGGATGGAGCTGGGGCAACCCGGAAGGTTTATTGGAGATGATCAGATTTATAATGTAATTGTGACAGCTCATGCATTTGTCATAATCTTCTTCATAGTTATACCTGTTATAATTGGGGGGTTTGGTAACTGGTTAGTTCCTCTTATGCTAGGGGCTCCTGACATGGCCTTTCCTCGGATAAATAATATAAGGTTTTGGCTCTTGCCCCCATCACTGACTCTACTTTTGAGGAGAGGATTAGTCGAAAGTGGCGTAGGTACAGGTTGAACTGTTTACCCACCACTAGCTAGGGGAATTGCTCATAGAGGGGCTTCTGTAGACTTAGGTATTTTTTCTCTTCATTTAGCTGGAGCTTCCTCTATTCTAGGAGCTGTAAATTTTATTACGACCTGTATTAACATACGGTCTGCAGGGATAACTATAGATCGGATGCCTCTTTTTGTGTGATCTGTATTTATTACAGCGATCTTATTACTACTTTCCTTACCTGTCCTTGCAGGGGCTATTACCATGTTACTTACAGATCGAAATTTAAACACTTCATTTTTCGACCCTAGAGGGGGAGGAGATCCTGTCCTTTATCAGCATCTGTTC   [1063]
RefugioB1     CGCTTGGT-A--ATTT-TATATCAAGTAGATT-CTGCCCACTG-A-A-CCC--TTGAATGGCCGCAGTACCCT-GACTGTGCTAAGGTAGCATAATAACTTGTCTCTTAATTGGAGGCTAGAATGAATGAACTGACG--A-GGAGGT-T-GCTGTCTC-AGG-GGA-A-GCC-A--A-GG--A-AA-TTT-A-TATTCA-GGTAAAAAATCCTGAAAATTGTAGAGGGACGATAAGACCCTAAAAGCTTAC--CC-CT-TA-ACT--C---CT--A-AG-ATT-TTT-CAAC-CT-G-A--TTAGGA-CT-G-ACGGGT--T--TTCA-CTGGGGCGGTGGTCCTACC-TA-A-C-TAGAAC-AA-A-TT-AAACACCTTGAGTG-A-A-A-CT--C--TCCAC-C-T-TG---AT-TT-G-A-AT-C-A-ATA----AGA--T---AAGTTACTTTAGGGATAACAG-CGTAATTCTCTGAAAGAGCCCTTATCGACCAGAGAGATTACGACCTCGATGTTGAATTGAAA-A-CT-TGACT--AAAGCAGCA--T-TT-A-G-TAT-T-AAG-GAGACTGTTCGTCTCTCAAACTTTC------------------------------AGGAGCAGCAGGCACTGCGTTGAGTATATTAATTCGGATAGAGCTGGGGCAACCCGGGAGGTTTATTGGAGATGATCAGATTTATAATGTGATTGTGACAGCTCATGCATTTGTCATAATCTTCTTCATAGTTATGCCTGTTATAATCGGAGGGTTTGGCAACTGGCTAGTTCCTCTTATGTTAGGGGCTCCTGATATGGCTTTCCCCCGGATAAATAATATAAGGTTTTGGCTTTTGCCCCCATCACTAACTCTACTTTTAAGGAGGGGATTAGTTGAAAGTGGCGTAGGCACAGGTTGGACTGTTTATCCACCACTAGCCAGAGGAATTGCTCATAGAGGGGCTTCTGTAGACTTAGGTATTTTTTCTCTTCATTTAGCTGGAGCTTCCTCTATTTTAGGGGCTGTTAATTTTATTACGACCTGTATCAACATACGGTCCGCAGGGATGACTATAGACCGGATGCCTCTCTTTGTGTGATCTGTATTTATTACAGCAATCTTATTACTACTTTCCTTACCTGTCCTTGCGGGGGCTATCACTATGTTACTTACAGATCGAAATTTAAACACTTCATTTTTCGATCCTAGAGGAGGAGGGGATCCTATCCTTTATCAGCACTTGTTC   [1114]
LongBeach     CGCTTGGT-A--ATTT-TATATCAAGTAGATT-CTGCCCACTG-A-A-CCC--TTGAATGGCCGCAGTACCCT-GACTGTGCTAAGGTAGCATAATAACTTGTCTCTTAATTGGAGGCTAGAATGAATGAACTGACG--A-GGAGGT-T-GCTGTCTCAGGGGAAG-CC-AAGGA---------AA-TTT-A-TATTCA-GGTAAAAAATCCTGAAAATTGTAGAGGGACGATAAGACCCTAAAAGCTTTA--CC-CT-TA-A-CTCCTAATATTTTTCA-A-CCTG-ATTA-AGACT--G------------ACGGGT--T--TTCA-CTGGGGCGGTGGTCCTACC-TAACTAGAAC-AAATT------AAACACCTTGAGTG-AAACTT-TCC-ACCTTGA-T-T-TG-----------A-AT-C-A-ATA----AGA--T---AAGTTACTTTAGGGATAACAG-CGTAATTCTCTGAAAGAGCCCTTATCGACCAGAGAGATTACGACCTCGATGTTGAATTGAAA-A-CT-TGACT--AAAGCAGCA--T-TT-AGTATT----AAG-GAGACTGTTCGTCTCTCAAACTTTC???????????????TTTTGGAGCTTGAGCTGGCGCGGTAGGCACTGCGTTGAGTATATTAATTCGGATAGAGTTGGGACAACCCGGGAGGTTTATTGGAGATGATCAGATTTATAATGTGATTGTGACAGCCCATGCATTTGTCATAATTTTCTTCATAGTTATGCCTGTTATAATCGGAGGGTTTGGCAACTGGCTAGTTCCTCTTATGTTAGGGGCTCCTGATATGGCTTTCCCCCGGATAAATAATATAAGGTTTTGGCTTTTGCCCCCATCACTAACTCTACTTTTAAGGAGAGGATTAGTTGAAAGTGGCGTAGGCACAGGTTGGACTGTTTATCCACCACTAGCCAGAGGAATTGCTCATAGAGGGGCTTCTGTAGACTTAGGTATTTTTTCTCTTCATTTAGCTGGGGCTTCCTCTATTTTAGGGGCTGTAAATTTTATTACGACCTGCATCAATATACGGTCCGCAGGGATGACTATAGACCGGATGCCTCTCTTTGTGTGATCTGTATTTATTACAGCAATCTTATTACTACTTTCCTTACCTGTCCTTGCAGGGGCTATCACTATGTTACTTACAGATCGAAATTTAAACACTTCATTTTTCGACCCTAGAGGAGGAGGGGATC???????????????????????   [1097]
Sandiego      -----------------------------------------------------TTGAATGGCCGCAGTACCCT-GACTGTGCTAAGGTAGCATAATAACTTGTCTCTTAATTGGAGGCTAGAATGAATGAACTGACG--A-GGAGGT-T-GCTGTCTCAGGGGAAA-CC-AAGGA---------AA-TTT-A-TATTCA-GGTAAAAAATCCTGAAAGTTGTAGAGGGACGATAAGACCCTAAAAGCTTTA--CC-CT-TA-A-CTCCTAAGATTTTTCAATC--TA-ATTA--TGAC-TG------------ACGGGT--T--TTCA-CTGGGGCGGTGGTCCCACC-TAACTGGAAC-AAATT------AAACACCTTGAGTG--A-AGCCTCCTACCTTGATTTA--------------A-AT-C-A-ATA----AGA--T---AAGTTACTTTAGGGATAACAG-CGTAATTCTCTGAAAGAGCCCTTATCGACCAGAGAGATTACGACCTCGATGTTGAATTGAAA-A-CT-TGACT--AAAGCAGCA--T-TT-AGTGTT----AAG-AAGACTGTTCGTCTTTTAAACTTTCAACTTTATATTTTGTTTTTGGGGCGTGAGCAGGAGCAGCAGGCACTGCGTTGAGTATATTAATTCGGATGGAGCTGGGGCAACCCGGAAGGTTTATTGGAGACGATCAGATTTATAATGTAATTGTGACAGCTCATGCATTTGTCATAATCTTCTTCATAGTTATACCTGTTATAATTGGGGGGTTTGGTAACTGGTTAGTTCCTCTTATGCTAGGGGCTCCTGATATGGCCTTTCCTCGGATAAATAATATAAGGTTTTGGCTCTTGCCTCCATCACTGACTCTACTTTTGAGGAGAGGATTAGTCGAAAGTGGCGTAGGTACAGGTTGAACTGTTTACCCGCCACTAGCTAGGGGAATTGCTCATAGAGGGGCTTCTGTAGACTTAGGTATTTTTTCTCTTCATTTAGCTGGAGCTTCCTCTATTCTAGGAGCTGTAAATTTTATTACGACCTGTATTAACATACGGTCTGCAGGGATAACTATAGATCGGATGCCTCTTTTTGTGTGATCAGTATTTATTACAGCGATCTTATTACTACTTTCCTTACCTGTCCTTGCAGGGGCTATTACCATGTTACTTACAGATCGAAATTTAAACACTTCATTTTTCGACCCTAGAGGAGGAGGAGATC???????????????????????   [1101]
PSCarlos      CGCTTGGT-TTATCT--T-TGCCAAGTAGATT-CTGCCCAATG-A-G-CCT--TTAAATGGCCGCAGTATCCT-GACTGTGCTAAGGTAGCATAATAATTTGCCTCTTAATTGGAGGCTAGAATGAATGAACTGACG--A-GGAGAT-A-ACTGTCTC--G--AG-GG-GA--ACTAAGG--A-AA-TTT-A-TATTCA-GGTAAAAAATCCTGAAAGTTGTAGAGGGACGATAAGACCCTAAAAGCTTTA--CC-CT-TC-A--C-C---CTT-A-A-A-AT-TGT-TCAA-CTTT-A--TTAAGG-TTA--ACGGGT--T--TTCA-CTGGGGCGGTGATTCCATC-AA-A-C-TGGAAT-AA-C-TC-AAACACCTTGAGTGAA-A-C-CT-T---T-CAC-C-T-TG---AT-TA-A-A-AT-C-T-A-A----AG-C-T---AAGTTACTTTAGGGATAACAG-CGCAATTTTCTGACAGAGCCCTTATCGACCAGAAAGATTACGACCTCGATGTTGAATTGAAA-A-CT-TAACT--AGAGCAGCA--T-TT-A-G-TAT-T-AAG-AAGACTGTTCGTCTTTTAAACTTTC??????????????????????????????AGGGGCAGCGGGCACTGCGTTAAGTATATTAATTCGTATGGAGTTAGGACAGCCTGGGAGGTTTATTGGAGATGACCAGATTTATAATGTAATTGTAACGGCTCATGCATTTGTGATAATTTTCTTTATAGTTATACCTGTTATAATCGGAGGGTTTGGTAATTGGCTAGTGCCCTTGATACTAGGGGCCCCTGATATAGCCTTCCCACGAATAAATAATATAAGATTTTGGCTTCTACCGCCCTCACTAACCCTCCTTCTAAGGAGAGGGTTAGTTGAAAGCGGAGTAGGCACAGGTTGAACTGTCTACCCGCCCTTGGCGAGAGGGATTGCCCATAGGGGAGCTTCTGTGGATTTAGGTATTTTTTCGCTTCACTTAGCTGGTGCTTCTTCTATTCTAGGAGCTGTAAATTTCATTACAACGTGTATTAATATACGGTCTGCAGGAATAACTATAGACCGGATGCCTCTCTTTGTTTGGTCAGTATTTATTACTGCAATCTTATTGTTACTTTCTCTACCTGTTCTTGCTGGTGCTATTACTATGTTACTTACAGATCGAAATTTAAACACCTCATTCTTTGATCCTAGAGGGGGTGGGGATCC??????????????????????   [1143]
MazatUNAM     CGCCTGGT-TTAAAT--T-TATCAGGTAGATT-CTGCCCAATG-A-AT--T--TTTAATGGCCGCAGTACCTT-GACTGTGCTAAGGTAGCATAATAATTTGTCTTTTAATTGAAGACTAGAATGAATGAACTGACG--A-AGGGGC-T-ACTGTCTC-AGG-AA-GA-TA--A--A-G-A-A-AA-TTT-A-TATTCA-GGTAAAAAATCCTGAAAGACGTAGAGGGACGATAAGACCCTAAAAGCTTTA--CT-CT-TA-AA-C-C---CC--G-A-A-CT-TCT-CTAAACA-T-A--TCGGGC-CTA--ACGGGT--T--TTCA-CTGGGGCGGTGTCTCTACT-TA-A-C-TAGAGT-GA-C-TT-TAACACCTTGAGTGGA-T-C-C-A-A-CC-ACC-C-T-TG----T-TT-AG--GT-T-T-A-C----AGA--C---AAGTTACTTTAGGGATAACAG-CGTAATTCTCTGAGAGAGCCCATATCGACCAGAGAGCTTGCGACCTCGATGTTGAATTGAAG-A-CT-TAGCT--AGAGAAGCA--T-TT-A-G-C-TCT-AAG-AAGACTGTTCGTCTTTGAAATCTTCGACGCTGTACTTTGTGTTTGGGGCTTGAGCTGGCGCTGTGGGTACAGCACTCAGAATATTAATTCGTACTGAGTTAGGTCAGCCAGGTAGGTTTATTGGCGATGATCAGATCTATAATGTTATTGTTACAGCTCATGCATTTGTAATAATTTTTTTTATAGTTATGCCTGTTATAATTGGAGGGTTTGGAAATTGGTTAGTACCTCTTATACTAGGGGCTCCAGATATGGCCTTCCCCCGGATGAATAATATAAGATTTTGACTTCTACCACCTTCACTAACCCTTCTTCTAAGAAGAGGTTTAGTTGAGAGAGGGGTTGGTACTGGTTGAACTGTCTATCCTCCCCTAGCGAGAGGAATTGCACATAGAGGTGCCTCTGTAGATCTAGGGATCTTCTCCTTACATTTAGCCGGAGCTTCCTCTATCTTAGGTGCCGTTAACTTTATTACAACTTGCATCAATATACGGTCTGCTGGGATAACTATGGATCGAATACCTCTTTTTGTATGGTCAGTATTTATTACAGCGATTTTATTACTCCTTTCTCTACCTGTTTTAGCTGGAGCTATCACTATACTTCTCACAGATCGTAACTTGAATACTTCATTCTTTGATCCTAGAGGAGGGGGAGATCCTGTCCTTTACCAGCATCTATTT   [1141]
MazaCerrit    CGCCTGGT-TTAAAT--T-TATCAGGTAGATT-CTGCCCAATG-A-AT--T--TTTAATGGCCGCAGTACCTT-GACTGTGCTAAGGTAGCATAATAATTTGTCTTTTAATTGAAGACTAGAATGAATGAACTGACG--A-AGGGGC-T-ACTGTCTC-AGG-AA-GA-TA--A--A-G-A-A-AA-TTT-A-TATTCA-GGTAAAAAATCCTGAAAGACGTAGAGGGACGATAAGACCCTAAAAGCTTTA--CT-CT-TA-AA-C-C---CC--G-A-A-CT-TCT-CTAAACA-T-A--TCGGGC-CTA--ACGGGT--T--TTCA-CTGGGGCGGTGTCTCTACT-TA-A-C-TAGAGT-GA-C-TT-TAACACCTTGAGTGGA-T-C-C-A-A-CC-ACC-C-T-TG----T-TT-AG--GT-T-T-A-C----AGA--C---AAGTTACTTTAGGGATAACAG-CGTAATTCTCTGAGAGAGCCCATATCGACCAGAGAGCTTGCGACCTCGATGTTGAATTGAAG-A-CT-TAGCT--AGAGAAGCA--T-TT-A-G-C-TCT-AAG-AAGACTGTTCGTCTTTGAAATCTTCGACGCTGTACTTTGTGTTTGGAGCTTGAGCTGGCGCTGTGGGTACAGCACTCAGAATATTAATTCGTACTGAGTTAGGTCAGCCAGGTAGGTTTATTGGCGATGATCAGATCTATAATGTTATTGTTACAGCTCATGCATTTGTAATAATTTTCTTTATAGTTATGCCTGTTATAATTGGAGGGTTTGGAAATTGGTTAGTACCTCTTATACTAGGGGCTCCAGATATGGCCTTCCCCCGGATGAATAATATAAGATTTTGACTTCTACCACCTTCACTAACCCTTCTCCTAAGAAGAGGTCTAGTTGAGAGAGGGGTTGGTACTGGTTGAACTGTCTACCCTCCCCTAGCGAGAGGAATTGCACATAGAGGTGCCTCTGTAGATCTAGGGATCTTCTCCTTACATTTAGCTGGAGCTTCCTCTATCTTAGGTGCCGTTAACTTTATTACAACTTGCATCAATATACGGTCTGCTGGGATAACTATGGATCGAATACCTCTTTTTGTATGGTCGGTATTTATTACAGCGATTTTATTACTCCTTTCTCTACCTGTTTTAGCTGGAGCTATCACTATACTTCTCACAGATCGTAACTTGAATACTTCATTCTTTGATCCT???????????????????????????????????????   [1141]
PMita         CGCCTGGT-TTAAAT--T-TATCAGGTAGATT-CTGCCCAATG-A-AT--T--TTTAATGGCCGCAGTACCTT-GACTGTGCTAAGGTAGCATAATAATTTGTCTTTTAATTGAAGACTAGAATGAATGAACTGACG--A-AGGGGC-T-ACTGTCTC-AGG-AA-GA-TA--A--A-G-A-A-AA-TTT-A-TATTCA-GGTAAAAAATCCTGAAAGACGTAGAGGGACGATAAGACCCTAAAAGCTTTA--CT-CT-TA-AA-C-C---CC--G-A-A-CT-TCT-CTAAACA-T-A--TCGGGC-CTA--ACGGGT--T--TTCA-CTGGGGCGGTGTCTCTACT-TA-A-C-TAGAGT-GA-C-TT-TAACACCTTGAGTGGA-T-C-C-A-A-CC-ACC-C-T-TG----T-TT-AG--GT-T-T-A-C----AGA--C---AAGTTACTTTAGGGATAACAG-CGTAATTCTCTGAGAGAGCCCATATCGACCAGAGAGCTTGCGACCTCGATGTTGAATTGAAG-A-CT-TAGCT--AGAGAAGCA--T-TT-A-G-C-TCT-AAG-AAGACTGTTCGTCTTTGAAATCTTCGACGCTGTACTTTGTGTTTGGAGCTTGAGCTGGCGCTGTGGGTACAGCACTCAGAATATTAATTCGTACTGAGTTAGGTCAGCCAGGTAGGTTTATTGGCGACGATCAGATCTATAATGTTATTGTTACAGCTCATGCATTTGTAATAATTTTCTTTATAGTTATGCCTGTTATAATTGGAGGGTTTGGAAATTGGTTAGTACCTCTTATACTAGGGGCTCCAGATATGGCCTTCCCCCGGATGAATAATATAAGATTTTGACTTCTACCACCTTCACTAACCCTTCTCCTAAGAAGAGGTTTAGTTGAGAGAGGGGTTGGTACTGGTTGAACTGTCTATCCCCCCCTAGCGAGAGGAATTGCACATAGAGGTGCCTCTGTAGATCTAGGGATCTTCTCCTTACATTTAGCCGGAGCTTCCTCTATCTTAGGTGCCGTTAACTTTATTACAACTTGCATCAATATACGGTCTGCTGGGATAACTATGGATCGAATACCTCTTTTTGTATGGTCAGTATTTATTACAGCGATTTTATTACTCCTTTCTCTACCTGTTTTAGCTGGAGCTATCACTATACTTCTCACAGATCGTAACTTGAATACTTCATTCTTTGATCCTAGAGGAGGGGGAGATCCTGTCCTTTACCAGCATCTATTT   [1141]
Platan22      CGCCTGGT-TTAAAT--T-TATCAGGTAGATT-CTGCCCAATG-A-AT--T--TTAAATGGCCGCAGTACCTT-GACTGTGCTAAGGTAGCATAATAATTTGTCTTTTAATTGAAGACTAGAATGAATGAACTGACG--A-AGGGGC-T-ACTGTCTC-AGG-AA-CA-TA--A--A-G-A-A-AA-TTT-A-TATTCA-GGTAAAAAATCCTGAAAGACGTAGAGGGACGATAAGACCCTAAAAGCTTTA--CT-CT-TA-AA-C-C---CC--G-A-A-CT-TCT-CTAAACA-T-A--TCGGGC-CTA--ACGGGT--T--TTCA-CTGGGGCGGTGTCTCTACT-TA-A-C-TAGAGT-GA-C-TT-TAACACCTTGAGTGGA-T-C-C-A-A-CC-ACC-C-T-TG----T-TT-AG--GT-T-T-A-C----AGA--C---AAGTTACTTTAGGGATAACAG-CGTAATTCTCTGAGAGAGCCCATATCGACCAGAGAGCTTGCGACCTCGATGTTGAATTGAAG-A-CT-TAGCT--AGAGAAGCA--T-TT-A-G-C-TCT-AAG-AAGACTGTTCGTCTTTGAAATCTTCGACGCTGTACTTTGTGTTTGGAGCTTGAGCTGGCGCTGTGGGTACAGCACTCAGAATATTAATTCGTACTGAGTTAGGTCAGCCAGGTAGGTTTATTGGCGATGATCAGATCTATAATGTTATTGTTACAGCTCATGCATTTGTAATAATTTTCTTTATAGTTATGCCTGTTATAATTGGAGGGTTTGGAAATTGGTTAGTACCTCTTATACTAGGGGCTCCAGATATGGCCTTCCCCCGTATGAATAATATAAGATTTTGACTTCTACCACCTTCACTAACCCTTCTCCTAAGAAGAGGTCTAGTTGAGAGAGGGGTTGGTACTGGTTGAACTGTCTATCCTCCCCTAGCGAGAGGAATTGCACATAGAGGTGCTTCTGTAGATCTAGGGATCTTCTCCTTACATTTAGCCGGAGCTTCCTCTATCTTAGGTGCCGTTAACTTTATTACAACTTGCATCAATATACGGTCTGCTGGGATAACTATGGATCGAATACCTCTTTTTGTATGGTCAGTATTTATTACAGCGATTTTATTACTCCTTTCTCTACCTGTTTTAGCTGGAGCTATCACTATACTTCTCACAGATCGTAACTTGAATACTTCATTCTTTGATCCTAGAGGAGGAGGAGATC???????????????????????   [1141]
SanBlas       CGCCTGGT-TTAAAT--T-TATCAGGTAGATT-CTGCCCAATG-A-AT--T--TTTAATGGCCGCAGTACCTT-GACTGTGCTAAGGTAGCATAATAATTTGTCTTTTAATTGAAGACTAGAATGAATGAACTGACG--A-AGGGGC-T-ACTGTCTC-AGG-AA-CA-TA--A--A-G-A-A-AA-TTT-A-TATTCA-GGTAAAAAATCCTGAAAGACGTAGAGGGACGATAAGACCCTAAAAGCTTTA--CT-CT-TA-AA-C-C---CC--G-A-A-CT-TCT-CTAAACA-T-A--TCGGGC-CTA--ACGGGT--T--TTCA-CTGGGGCGGTGTCTCTACT-TA-A-C-TAGAGT-GA-C-TT-TAACACCTTGAGTGGA-T-C-C-A-A-CC-ACC-C-T-TG----T-TT-AG--GT-T-T-A-C----AGA--C---AAGTTACTTTAGGGATAACAG-CGTAATTCTCTGAGAGAGCCCATATCGACCAGAGAGCTTGCGACCTCGATGTTGAATTGAAG-A-CT-TAGCT--AGAGAAGCA--T-TT-A-G-C-TCT-AAG-AAGACTGTTCGTCTTTGAAATCTTCGACGCTGTACTTTGTGTTTGGAGCTTGAGCTGGCGCTGTGGGTACAGCACTCAGAATATTAATTCGTACTGAGTTAGGTCAGCCAGGTAGGTTTATTGGCGATGATCAGATCTATAATGTTATTGTTACAGCTCATGCATTTGTAATAATTTTCTTTATAGTTATGCCTGTTATAATTGGAGGGTTTGGAAATTGGTTAGTACCTCTTATACTAGGGGCTCCAGATATGGCCTTCCCCCGTATGAATAATATAAGATTTTGACTTCTACCACCTTCACTAACCCTTCTCCTAAGAAGAGGTCTAGTTGAGAGAGGGGTTGGTACTGGTTGAACTGTCTATCCTCCCCTAGCGAGAGGAATTGCACATAGAGGTGCCTCTGTAGATCTAGGGATCTTCTCCTTACATTTAGCCGGAGCTTCCTCTATCTTAGGTGCCGTTAACTTTATTACAACTTGCATCAATATACGGTCTGCTGGGATAACTATGGATCGAATACCTCTTTTTGTATGGTCAGTATTTATTACAGCGATTTTATTACTCCTTTCTCTACCTGTTTTAGCTGGAGCTATCACTATACTTCTCACAGATCGTAACTTGAATACTTCATTCTTTGATCCTAGAGGAGGGGGAGATCCTGTCCTTTACCAGCATCTATTT   [1141]
Aticama       CGCCTGGT-TTAAAT--T-TATCAGGTAGATT-CTGCCCAATG-A-AT--T--TTTAATGGCCGCAGTACCTT-GACTGTGCTAAGGTAGCATAATAATTTGTCTTTTAATTGAAGACTAGAATGAATGAACTGACG--A-AGGGGC-T-ACTGTCTC-AGG-AA-CA-TA--A--A-G-A-A-AA-TTT-A-TATTCA-GGTAAAAAATCCTGAAAGACGTAGAGGGACGATAAGACCCTAAAAGCTTTA--CT-CT-TA-AA-C-C---CC--G-A-A-CT-TCT-CTAAACA-T-A--TCGGGC-CTA--ACGGGT--T--TTCA-CTGGGGCGGTGTCTCTACT-TA-A-C-TAGAGT-GA-C-TT-TAACACCTTGAGTGGA-T-C-C-A-A-CC-ACC-C-T-TG----T-TT-AG--GT-T-T-A-C----AGA--C---AAGTTACTTTAGGGATAACAG-CGTAATTCTCTGAGAGAGCCCATATCGACCAGAGAGCTTGCGACCTCGATGTTGAATTGAAG-A-CT-TAGCT--AGAGAAGCA--T-TT-A-G-C-TCT-AAG-AAGACTGTTCGTCTTTGAAATCTTCGACGCTGTACTTTGTGTTTGGAGCTTGAGCTGGCGCTGTGGGTACAGCACTCAGAATATTAATTCGTACTGAGTTAGGTCAGCCAGGTAGGTTTATTGGCGATGATCAGATCTATAATGTTATTGTTACAGCTCATGCATTTGTAATAATTTTCTTTATAGTTATGCCTGTTATAATTGGAGGGTTTGGAAATTGGTTAGTACCTCTTATACTAGGGGCTCCAGATATGGCTTTCCCCCGTATGAATAATATAAGATTTTGACTTCTACCACCTTCACTAACCCTTCTCCTAAGAAGAGGTCTAGTTGAGAGAGGGGTTGGTACTGGTTGAACTGTCTATCCTCCCCTAGCGAGAGGAATTGCACATAGAGGTGCCTCTGTAGATCTAGGGATCTTCTCCTTACATTTAGCCGGAGCTTCCTCTATCTTAGGTGCCGTTAACTTTATTACAACTTGCATCAATATACGGTCTGCTGGGATAACTATGGATCGAATACCTCTTTTTGTATGGTCAGTATTTATTACAGCGATTTTATTACTCCTTTCTCTACCTGTTTTAGCTGGAGCTATCACTATACTTCTCACAGATCGTAACTTGAATACTTCATTCTTTGATCCTAGAGGAGGGGGAGATCCTGTCCTTTACCAGCACCTATTT   [1141]
ICoral1       CGCCTGGT-TTAAAT--T-TATCAGGTAGATT-CTGCCCAATG-A-AT--T--TTTAATGGCCGCAGTACCTT-GACTGTGCTAAGGTAGCATAATAATTTGTCTTTTAATTGAAGACTAGAATGAATGAACTGACG--A-AGGGGC-T-ACTGTCTC-AGG-AA-GA-TA--A--A-G-A-A-AA-TTT-A-TATTCA-GGTAAAAAATCCTGAAAGACGTAGAGGGACGATAAGACCCTAAAAGCTTTA--CT-CT-TA-AA-C-C---CC--G-A-A-CT-TCT-CTAAACA-T-A--TCGGGC-CTA--ACGGGT--T--TTCA-CTGGGGCGGTGTCTCTACT-TA-A-C-TAGAGT-GA-C-TT-TAACACCTTGAGTGGA-T-C-C-A-A-CC-ACC-C-T-TG----T-TT-AG--GT-T-T-A-C----AGA--C---AAGTTACTTTAGGGATAACAG-CGTAATTCTCTGAGAGAGCCCATATCGACCAGAGAGCTTGCGACCTCGATGTTGAATTGAAG-A-CT-TAGCT--AGAGAAGCA--T-TT-A-G-C-TCT-AAG-AAGACTGTTCGTCTTTGAAATCTTCGACGCTGTACTTTGTGTTTGGAGCTTGAGCTGGCGCTGTAGGTACAGCACTCAGAATATTAATTCGTACTGAGTTAGGTCAGCCAGGTAGGTTTATTGGTGATGATCAGATCTATAATGTTATTGTTACAGCTCATGCATTTGTAATAATTTTCTTTATAGTTATGCCTGTTATAATTGGAGGGTTTGGAAATTGGTTAGTACCTCTTATACTAGGGGCTCCAGATATGGCCTTCCCCCGAATGAATAATATAAGATTTTGACTTCTACCGCCTTCACTAACCCTTCTCCTAAGAAGAGGTCTAGTTGAGAGAGGGGTTGGTACTGGTTGAACTGTCTATCCTCCCCTAGCGAGAGGAATTGCACATAGAGGTGCCTCTGTAGATCTAGGGATCTTCTCCTTACATTTAGCTGGAGCTTCCTCTATCTTAGGTGCCGTAAACTTTATTACAACTTGCATCAATATACGGTCTGCTGGGATAACTATGGATCGAATACCTCTTTTTGTATGGTCAGTATTTATTACAGCGATTTTATTGCTCCTTTCTCTACCTGTTTTAGCTGGAGCTATCACTATACTTCTCACAGATCGTAACTTGAATACTTCATTCTTTGATCCTAGAGGAGGGGGAGATCCTGTCCTTTACCAGCATCTATTT   [1141]
ICoral2       CGCCTGGT-TTAAAT--T-TATCAGGTAGATT-CTGCCCAATG-A-AT--T--TTTAATGGCCGCAGTACCTT-GACTGTGCTAAGGTAGCATAATAATTTGTCTTTTAATTGAAGACTAGAATGAATGAACTGACG--A-AGGGGC-T-ACTGTCTC-AGG-AA-GA-TA--A--A-G-A-A-AA-TTT-A-TATTCA-GGTAAAAAATCCTGAAAGACGTAGAGGGACGATAAGACCCTAAAAGCTTTA--CT-CT-TA-AA-C-C---CC--G-A-A-CT-TCT-CTAAACA-T-A--TCGGGC-CTA--ACGGGT--T--TTCA-CTGGGGCGGTGTCTCTACT-TA-A-C-TAGAGT-GA-C-TT-TAACACCTTGAGTGGA-T-C-C-A-A-CC-ACC-C-T-TG----T-TT-AG--GT-T-T-A-C----AGA--C---AAGTTACTTTAGGGATAACAG-CGTAATTCTCTGAGAGAGCCCATATCGACCAGAGAGCTTGCGACCTCGATGTTGAATTGAAG-A-CT-TAGCT--AGAGAAGCA--T-TT-A-G-C-TCT-AAG-AAGACTGTTCGTCTTTGAAATCTTCGACGCTGTACTTTGTGTTTGGAGCTTGAGCTGGCGCTGTAGGTACAGCACTCAGAATATTAATTCGTACTGAGTTAGGTCAGCCAGGTAGGTTTATTGGTGATGATCAGATCTATAATGTTATTGTTACAGCTCATGCATTTGTAATAATTTTCTTTATAGTTATGCCTGTTATAATTGGAGGGTTTGGAAATTGGTTAGTACCTCTTATACTAGGGGCTCCAGATATGGCCTTCCCCCGAATGAATAATATAAGATTTTGACTTCTACCGCCTTCACTAACCCTTCTCCTAAGAAGAGGTCTAGTTGAGAGAGGGGTTGGTACTGGTTGAACTGTCTATCCTCCCCTAGCGAGAGGAATTGCACATAGAGGTGCCTCTGTAGATCTAGGGATCTTCTCCTTACATTTAGCTGGAGCTTCCTCTATCTTAGGTGCCGTAAACTTTATTACAACTTGCATCAATATACGGTCTGCTGGGATAACTATGGATCGAATACCTCTTTTTGTATGGTCAGTATTTATTACAGCGATTTTATTGCTCCTTTCTCTACCTGTTT?????????????????????????????????????????????????????????????????????????????????????????????????????   [1141]
Topolobam     CGCCTGGT-TTAAAT--T-TATCAGGTAGATT-CTGCCCAATG-A-AT--T--TTTAATGGCCGCAGTACCTT-GACTGTGCTAAGGTAGCATAATAATTTGTCTTTTAATTGAAGACTAGAATGAATGAACTGACG--A-AGGGGT-T-ACTGTCTC-AGG-AA-GA-TA--A--A-GG--A-AA-TTT-A-TATTCA-GGTAAAAAATCCTGAAAGACGTAGAGGGACGATAAGACCCTAAAAGCTTTA--CT-CT-TA-AA-C-C---CC--G-A-A-CT-TCT-CTAAACA-T-A--TCGGGC-CTA--ACGGGT--T--TTCA-CTGGGGCGGTGTCTCTACT-TA-A-C-TAGAGT-GA-C-TT-TAACACCTTGAGTGGA-T-C-C-A-A-CC-ACC-C-T-TG----T-TT-AG--GT-T-T-A-C----AGA--C---AAGTTACTTTAGGGATAACAG-CGTAATTCTCTGAGAGAGCCCATATCGACCAGAGAGCTTGCGACCTCGATGTTGAATTGAAG-A-CT-TAGCT--AGAGAAGCA--T-TT-A-G-C-TCT-AAG-AAGACTGTTCGTCTTTGAAATCTTCGACGCTGTACTTTGTGTTTGGAGCTTGAGCTGGCGCTGTGGGTACAGCACTCAGAATATTAATTCGTACTGAGTTAGGTCAGCCAGGTAGGTTTATTGGTGATGATCAGATCTACAATGTTATTGTTACAGCTCATGCATTTGTAATAATTTTCTTTATAGTTATGCCTGTTATAATTGGAGGATTTGGAAACTGGCTAGTACCTCTTATACTAGGGGCTCCAGATATGGCCTTCCCCCGGATGAATAATATAAGATTTTGACTTCTACCACCTTCACTAACCCTTCTCCTAAGAAGAGGTCTAGTTGAAAGGGGGGTTGGTACTGGTTGAACTGTCTATCCTCCTCTAGCGAGAGGAATTGCACATAGAGGTGCCTCTGTAGATCTAGGGATCTTCTCCTTACATTTAGCCGGAGCTTCCTCTATCTTAGGTGCCGTTAACTTTATTACAACTTGCATCAATATACGGTCTGCTGGGATAACTATGGATCGAATACCTCTTTTTGTATGGTCAGTATTTATTACAGCGATTTTATTACTCCTTTCTCTACCTGTTTTAGCTGGAGCTATTACTATACTTCTTACAGATCGTAACTTGAATACTTCATTCTTTGATCCTAGAGGAGGGGGAGATCCTGTCCTTTACCAGCATCTATTT   [1141]
Boquita       CGCCTGGT-TTAAAT--T-TATCAGGTAGATT-CTGCCCAATG-A-AT--T--TTTAATGGCCGCAGTACCTT-GACTGTGCTAAGGTAGCATAATAATTTGTCTTTTAATTGAAGACTAGAATGAATGAACTGACG--A-AGGGGC-T-ACTGTCTCA-GGAAGG-TA-AAGAA---------AA-TTT-A-TATTCA-GGTAAAAAATCCTGAAAGCCGTAGAGGGACGATAAGACCCTAAAAGCTTTA--CT-CT-TA-AACCCCGAA-CTTCTCTA-A-ACAT-ATC-GGGCCT-AG-------------CGGGT--T--TTCA-CTGGGGCGGTGCCTCTACT-TAACTAGAGTGACT-T------TAACACCTTGAGTG-GATCCA-ACC-ACCCTTG-T-T-TAGGTTTACA-GAC------------------------AAGTTACTTTAGGGATAACAG-CGTAATTCTCTGAAAGAGCCCATATCGACCAGAGAGCTTGCGACCTCGATGTTGAATTGAAG-A-CT-TAGCT--AGAGAAGCA--T-TT-AGCTCT----AAG-AAGACTGTTCGTCTTTGAAATCTTCGACGCTGTACTTTGTGTTTGGAGCTTGAGCTGGCGCTGTGGGTACAGCACTCAGAATATTAATTCGTACTGAGTTAGGTCAGCCAGGTAGGTTTATTGGTGATGATCAGATCTACAATGTTATTGTTACAGCTCATGCATTTGTTATAATTTTCTTTATAGTTATACCTGTTATAATTGGAGGATTTGGGAACTGGTTAGTGCCTCTAATACTAGGGGCTCCAGATATGGCCTTCCCCCGGATGAATAATATAAGATTTTGACTTTTACCACCTTCACTAACCCTTCTCCTAAGAAGAGGCCTAGTTGAGAGAGGGGTTGGTACTGGTTGGACTGTCTATCCCCCTCTAGCGAGAGGAATTGCACACAGAGGTGCCTCTGTAGATCTAGGAATTTTCTCCTTACATTTAGCCGGAGCTTCCTCTATCTTAGGTGCCGTTAACTTTATTACAACTTGCATCAATATACGGTCTGCTGGGATAACTATGGATCGAATACCTCTTTTTGTATGGTCAGTATTTATTACAGCGATTTTATTACTCCTTTCTCTACCTGTTTTAGCTGGAGCTATTACTATACTTCTTACAGATCGTAACTTAAATACTTCATTCTTTGATCCTAGGGGAGGGGGAGACC???????????????????????   [1141]
Manzanill     CGCCTGGT-TTAAAT--T-TATCAGGTAGATT-CTGCCCAATG-A-AT--T--TTTAATGGCCGCAGTACCTT-GACTGTGCTAAGGTAGCATAATAATTTGTCTTTTAATTGAAGACTAGAATGAATGAACTGACG--A-AGGGGC-T-ACTGTCTC-AGG-AA-GG-TA--A--A-G-A-A-AA-TTT-A-TATTCA-GGTAAAAAATCCTGAAAGCCGTAGAGGGACGATAAGACCCTAAAAGCTTTA--CT-CT-TA-AA-C-C---CC--G-A-A-CT-TCT-CTAAACA-T-A--TCGGGC-CTA--GCGGGT--T--TTCA-CTGGGGCGGTGCCTCTACT-TA-A-C-TAGAGT-GA-C-TT-TAACACCTTGAGTGGA-T-C-C-A-A-CC-ACC-C-T-TG----T-TT-AG--GT-T-T-A-C----AGA--C---AAGTTACTTTAGGGATAACAG-CGTAATTCTCTGAGAGAGCCCATATCGACCAGAGAGCTTACGACCTCGATGTTGAATTGAAG-A-CT-TAGCT--AGAGAAGCA--T-TT-A-G-C-TCT-AAG-AAGACTGTTCGTCTTTGAAATCTTCGACGCTGTACTTTGTGTTTGGAGCTTGAGCTGGCGCTGTGGGTACAGCACTCAGAATATTAATTCGTACTGAGTTAGGTCAGCCAGGTAGGTTTATTGGTGATGATCAGATCTACAATGTTATTGTTACAGCTCATGCATTTGTTATAATTTTCTTTATAGTTATACCTGTTATAATTGGAGGATTTGGGAACTGGTTAGTGCCTCTAATACTAGGGGCTCCAGATATGGCCTTCCCCCGGATGAATAATATAAGATTTTGACTTTTACCACCTTCACTAACCCTTCTCCTAAGAAGAGGCCTAGTTGAGAGAGGGGTTGGTACTGGTTGGACTGTCTATCCCCCTCTAGCGAGAGGAATTGCACACAGAGGTGCCTCTGTAGATCTAGGAATTTTCTCCTTACATTTAGCCGGAGCTTCCTCTATCTTAGGTGCCGTTAACTTTATTACAACTTGCATCAATATACGGTCTGCTGGGATAACTATGGATCGAATACCTCTTTTTGTATGGTCAGTATTTATTACAGCGATTTTATTACTCCTTTCTCTACCTGTTTTAGCTGGAGCTATTACTATACTTCTTACAGATCGTAACTTGAATACTTCATTCTTT?????????????????????????????????????????????   [1141]
Carrizali     CGCCTGGT-TTAAAT--T-TATCAGGTAGATT-CTGCCCAATG-A-AT--T--TTTAATGGCCGCAGTACCTT-GACTGTGCTAAGGTAGCATAATAATTTGTCTTTTAATTGAAGACTAGAATGAATGAACTGACG--A-AGGGGC-T-ACTGTCTC-AGG-AA-GG-TA--A--A-G-A-A-AA-TTT-A-TATTCA-GGTAAAAAATCCTGAAAGCCGTAGAGGGACGATAAGACCCTAAAAGCTTTA--CT-CT-TA-AA-C-C---CC--G-A-A-CT-TCT-CTAAACA-T-A--TCGGGC-CTA--GCGGGT--T--TTCA-CTGGGGCGGTGCCTCTACT-TA-A-C-TAGAGT-GA-C-TT-TAACACCTTGAGTGGA-T-C-C-A-A-CC-ACC-C-T-TG----T-TT-AG--GT-T-T-A-C----AGA--C---AAGTTACTTTAGGGATAACAG-CGTAATTCTCTGAGAGAGCCCATATCGACCAGAGAGCTTGCGACCTCGATGTTGAATTGAAG-A-CT-TAGCT--AGAGAAGCA--T-TT-A-G-C-TCT-AAG-AAGACTGTTCGTCTTTGAAATCTTCGACGCTGTACTTTGTGTTTGGAGCTTGAGCTGGCGCTGTGGGTACAGCACTCAGAATATTAATTCGTACTGAGTTAGGTCAGCCAGGTAGGTTTATTGGTGATGATCAGATCTACAATGTTATTGTTACAGCTCATGCATTTGTTATAATTTTCTTTATAGTTATACCTGTTATAATTGGAGGATTTGGGAACTGGTTAGTGCCTCTAATACTAGGGGCTCCAGATATGGCCTTCCCCCGGATGAATAATATAAGATTTTGACTTTTACCACCTTCACTAACCCTTCTCCTAAGAAGAGGCCTAGTTGAGAGAGGGGTTGGTACTGGTTGGACTGTCTATCCCCCTCTAGCGAGAGGAATTGCACACAGAGGTGCCTCTGTAGATCTAGGAATTTTCTCCTTACATTTAGCCGGAGCTTCCTCTATCTTAGGTGCCGTTAACTTTATTACAACTTGCATCAATATACGGTCTGCTGGGATAACTATGGATCGAATACCTCTTTTTGTATGGTCAGTATTTATTACAGCGATTTTATTACTCCTTTCTCTACCTGTTTTAGCTGGAGCTATTACTATACTTCTTACAGATCGTAACTTGAATACTTCATTCTTT?????????????????????????????????????????????   [1141]
Ixtapa        CGCCTGGT-TTAAAT--T-TATCAGGTAGATT-CTGCCCAATG-A-AT--T--TTTAATGGCCGCAGTACCTT-GACTGTGCTAAGGTAGCATAATAATTTGTCTTTTAATTGAAGACTAGAATGAATGAACTGACG--A-AGGGGC-T-ACTGTCTC-AGG-AA-GG-TA--A--A-G-A-A-AA-TTT-A-TATTCA-GGTAAAAAATCCTGAAAGCCGTAGAGGGACGATAAGACCCTAAAAGCTTTA--CT-CT-TA-AA-C-C---CC--G-A-A-CT-TCT-CTAAACA-T-A--TCGGGC-CTA--GCGGGT--T--TTCA-CTGGGGCGGTGCCTCTACT-TA-A-C-TAGAGT-GA-C-TT-TAACACCTTGAGTGGA-T-C-C-A-A-CC-ACC-C-T-TG----T-TT-AG--GT-T-T-A-C----AGA--C---AAGTTACTTTAGGGATAACAG-CGTAATTCTCTGAGAGAGCCCATATCGACCAGAGAGCTTGCGACCTCGATGTTGAATTGAAG-A-CT-TAGCT--AGAGAAGCA--T-TT-A-G-C-TCT-AAG-AAGACTGTTCGTCTTTGAAATCTTCGACGCTGTACTTTGTGTTTGGAGCTTGAGCTGGCGCTGTGGGTACAGCACTCAGAATATTGATTCGTACTGAGTTAGGTCAGCCAGGTAGGTTTATTGGTGATGATCAGATCTACAATGTTATTGTTACAGCTCATGCATTTGTTATAATTTTCTTTATAGTTATACCTGTTATAATTGGAGGATTTGGGAACTGGTTAGTGCCTCTAATACTAGGGGCTCCAGATATGGCCTTCCCCCGGATGAATAATATAAGATTTTGACTTTTACCACCTTCACTAACCCTTCTCCTAAGAAGAGGCCTAGTTGAGAGAGGGGTTGGTACTGGTTGGACTGTCTATCCCCCTCTAGCGAGAGGAATTGCACACAGAGGTGCCTCTGTAGATCTAGGAATTTTCTCCTTACATTTAGCCGGAGCTTCCTCTATCTTAGGTGCCGTTAACTTTATTACAACCTGCATCAATATACGGTCTGCTGGGATAACTATGGATCGAATACCTCTTTTTGTATGGTCAGTATTTATTACAGCGATTTTATTACTCCTTTCTCTACCTGTTTTAGCTGGAGCTATTACTATACTTCTTACAGATCGTAACTTGAATACTTCATTCTTTGA???????????????????????????????????????????   [1141]
Zihuatane     CGCCTGGT-TTAAAT--T-TATCAGGTAGATT-CTGCCCAATG-A-AT--T--TTTAATGGCCGCAGTACCTT-GACTGTGCTAAGGTAGCATAATAATTTGTCTTTTAATTGAAGACTAGAATGAATGAACTGACG--A-AGGGGC-T-ACTGTCTC-AGG-AA-GG-TA--A--A-G-A-A-AA-TTT-A-TATTCA-GGTAAAAAATCCTGAAAGCCGTAGAGGGACGATAAGACCCTAAAAGCTTTA--CT-CT-TA-AA-C-C---CC--G-A-A-CT-TCT-CTAAACA-T-A--TCGGGC-CTA--GCGGGT--T--TTCA-CTGGGGCGGTGCCTCTACT-TA-A-C-TAGAGT-GA-C-TT-TAACACCTTGAGTGGA-T-C-C-A-A-CC-ACC-C-T-TG----T-TT-AG--GT-T-T-A-C----AGA--C---AAGTTACTTTAGGGATAACAG-CGTAATTCTCTGAGAGAGCCCATATCGACCAGAGAGCTTGCGACCTCGATGTTGAATTGAAG-A-CT-TAGCT--AGAGAAGCA--T-TT-A-G-C-TCT-AAG-AAGACTGTTCGTCTTTGAAATCTTCGACGCTGTACTTTGTGTTTGGAGCTTGAGCTGGCGCTGTGGGTACAGCACTCAGAATATTAATTCGTACTGAGTTAGGTCAGCCAGGTAGGTTTATTGGTGATGATCAGATCTACAATGTTATTGTTACAGCTCATGCATTTGTTATAATTTTCTTTATAGTTATACCTGTCATAATTGGAGGATTTGGGAACTGGTTAGTGCCTCTAATACTAGGGGCTCCAGATATGGCCTTCCCCCGGATAAATAATATAAGATTTTGACTTTTACCACCTTCACTAACCCTTCTCCTAAGAAGAGGCCTAGTTGAGAGAGGGGTTGGTACTGGTTGGACTGTCTATCCCCCTCTAGCGAGAGGAATTGCACACAGAGGTGCCTCTGTAGATCTAGGAATTTTCTCCTTACATTTAGCCGGAGCTTCCTCTATCTTAGGTGCCGTTAACTTTATTACAACTTGCATCAATATACGGTCTGCTGGGATAACTATGGATCGAATACCTCTTTTTGTATGGTCAGTATTTATTACAGCGATTTTATTACTCCTTTCTCTACCTGTTTTAGCTGGAGCTATTACTATACTTCTTACAGATCGTAACTTAAATACTTCATTCTTT?????????????????????????????????????????????   [1141]
BPotosi       CGCCTGGT-TTAAAT--T-TATCAGGTAGATT-CTGCCCAATG-A-AT--T--TTTAATGGCCGCAGTACCTT-GACTGTGCTAAGGTAGCATAATAATTTGTCTTTTAATTGAAGACTAGAATGAATGAACTGACG--A-AGGGGT-T-ACTGTCTC-AGG-AA-GG-TA--A--A-G-A-A-AA-TTT-A-TATTCA-GGTAAAAAATCCTGAAAGCCGTAGAGGGACGATAAGACCCTAAAAGCTTTA--CT-CT-TA-AA-C-C---CC--G-A-A-CT-TCT-CTAAACA-T-A--TCGGGC-CTA--GCGGGT--T--TTCA-CTGGGGCGGTGCCTCTACT-TA-A-C-TAGAGT-GA-C-TT-TAACACCTTGAGTGGA-T-C-C-A-A-CC-ACC-C-T-TG----T-TT-AG--GT-T-T-A-C----AGA--C---AAGTTACTTTAGGGATAACAG-CGTAATTCTCTGAGAGAGCCCATATCGACCAGAGAGCTTGCGACCTCGATGTTGAATTGAAG-A-CT-TAGCT--AGAGAAGCA--T-TT-A-G-C-TCT-AAG-AAGACTGTTCGTCTTTGAAATCTTCGACGCTGTACTTTGTGTTTGGAGCTTGAGCTGGCGCTGTGGGTACAGCACTCAGAATATTAATTCGTACTGAGTTAGGTCAGCCAGGTAGGTTTATTGGTGATGATCAGATCTACAATGTTATTGTTACAGCTCATGCATTTGTTATAATTTTCTTTATAGTTATACCTGTCATAATTGGAGGATTTGGGAACTGGTTAGTGCCTCTAATACTAGGGGCTCCAGATATGGCCTTCCCCCGGATGAATAATATAAGATTTTGACTTTTACCACCTTCACTAACCCTTCTCCTAAGAAGAGGCCTAGTTGAGAGAGGGGTTGGTACTGGTTGGACTGTCTATCCCCCTCTAGCGAGAGGAATTGCACACAGAGGTGCCTCTGTAGATCTAGGAATTTTCTCCTTACATTTAGCCGGAGCTTCCTCTATCTTAGGTGCCGTTAACTTTATTACAACTTGCATCAATATACGGTCTGCTGGGATAACTATGGATCGAATACCTCTTTTTGTATGGTCAGTATTTATTACAGCGATTTTATTACTCCTTTCTCTACCTGTTTTAGCTGGAGCTATTACTATACTTCTTACAGATCGTAACTTAAATACTTCATTCTTTGA???????????????????????????????????????????   [1141]
EMuertos      CGCCTGGT-TAAAAC--C-TACCAGGTAGATT-CTGCCCAATG-A-A-T-T--TTAAATGGCCGCAGTACCTT-GACTGTGCTAAGGTAGCATAATAACTTGTCTTTTAATTGAAGACTAGAATGAATGAACTGACG--A-AGGGGG-T-CCTGTCTC-AGG-AA-GG-TA--G--A-GG--A-AA-TTT-A-TACTCA-GGTAAAAAATCCTGAAAGCCGTAGAGGGACGATAAGACCCTAAAAGCTTTA--CT-CT-TA-AA-C-C---CC--G-AG--CT-TCT-CTAG-ATAT-A--TCGGGC-CTA--ACGGGT--T--TTCA-CTGGGGCGGTGCCTCTACT-TA-A-C-TAGAGT-GA-C-TT-AAACACCTTGAGTGGT-T-C-T-A-A-CC-ACC-C-T-TGC---T-T--AG--GT-T-T-A-T----AGA--T---AAGTTACTTTAGGGATAACAG-CGTAATTCTCTGAGAGAGCCCATATCGACCAGAGAGCTTGCGACCTCGATGTTGAATTGAAG-A-CT-TAGCT--AGAGAAGCA--T-TT-A-G-C-TCT-AAG-AAGACTGTTCGTCTTTGAAATCTTCGACTCTGTACTTCGTGTTTGGAGCTTGAGCTGGCGCTGTAGGTACAGCACTCAGAATATTAATTCGAACTGAGTTAGGGCAGCCAGGTAGGTTTATTGGAGACGACCAGATCTACAATGTTATTGTCACAGCTCATGCATTTGTAATAATTTTCTTTATAGTTATGCCAGTTATAATTGGAGGGTTTGGAAATTGGTTGGTGCCTCTAATACTTGGGGCTCCAGATATGGCTTTCCCCCGAATAAATAATATAAGATTTTGACTTTTACCTCCCTCATTAACCCTTCTGCTAAGAAGAGGGTTAGTTGAGAGGGGGGTTGGTACTGGTTGAACTGTTTACCCTCCCCTAGCGAGAGGAATTGCTCACAGAGGTGCTTCTGTAGATTTAGGGATTTTCTCCTTACACTTAGCTGGAGCTTCTTCTATTTTAGGTGCTGTGAATTTTATTACAACCTGTATCAACATACGATCTGCCGGAATAACGATAGACCGAATGCCCCTCTTTGTATGGTCAGTGTTTATCACTGCAATTTTATTACTTCTTTCTCTGCCTGTTCTTGCTGGTGCTATTACTATACTTCTTACTGATCGTAACTTAAATACTTCATTCTTTGATCCTAGGGGAGGAGGAGATC???????????????????????   [1141]
Barriles      CGCCTGGT-TAAAAC--C-TACCAGGTAGATT-CTGCCCAATG-A-A-T-T--TTAAATGGCCGCAGTACCTT-GACTGTGCTAAGGTAGCATAATAACTTGTCTTTTAATTGAAGACTAGAATGAATGAACTGACG--A-AGGGGG-T-CCTGTCTC-AGG-AA-GG-TA--G--A-GG--A-AA-TTT-A-TACTCA-GGTAAAAAATCCTGAAAGCCGTAGAGGGACGATAAGACCCTAAAAGCTTTA--CT-CT-TA-AA-C-C---CC--G-AG--CT-TCT-CTAG-ATAT-A--TCGGGC-CTA--ACGGGT--T--TTCA-CTGGGGCGGTGCCTCTACT-TA-A-C-TAGAGT-GA-C-TT-AAACACCTTGAGTGGT-T-C-T-A-A-CC-ACC-C-T-TGC---T-T--AG--GT-T-T-A-T----AGA--T---AAGTTACTTTAGGGATAACAG-CGTAATTCTCTGAGAGAGCCCATATCGACCAGAGAGCTTGCGACCTCGATGTTGAATTGAAG-A-CT-TAGCT--AGAGAAGCA--T-TT-A-G-C-TCT-AAG-AAGACTGTTCGTCTTTGAAATCTTCGACTCTGTACTTCGTGTTTGGAGCTTGAGCTGGCGCTGTAGGTACAGCACTCAGAATATTAATTCGAACTGAGTTAGGGCAGCCAGGTAGGTTTATTGGAGACGACCAGATCTACAATGTTATTGTCACAGCTCATGCATTTGTAATAATTTTCTTTATAGTTATACCAGTTATAATTGGAGGGTTTGGAAATTGGTTGGTGCCTCTAATACTTGGGGCTCCAGATATGGCTTTCCCCCGAATAAATAATATAAGATTTTGACTTTTACCTCCCTCATTAACCCTTCTGCTAAGAAGAGGGTTAGTTGAGAGGGGGGTTGGTACTGGTTGAACTGTTTACCCTCCCCTAGCGAGAGGAATTGCTCACAGAGGTGCTTCTGTAGATTTAGGGATTTTCTCCTTACACTTAGCTGGAGCTTCTTCTATTTTAGGTGCTGTAAATTTTATTACAACCTGTATCAACATACGATCTGCCGGAATAACGATAGACCGAATGCCCCTCTTTGTATGGTCAGTGTTTATCACTGCAATTTTATTACTTCTTTCTCTGCCTGTTCTTGCTGGTGCTATTACTATACTTCTTACTGATCGTAACTTAAATACTTCATTCT???????????????????????????????????????????????   [1141]
Frailes       CGCCTGGT-TAAAAC--C-TACCAGGTAGATT-CTGCCCAATG-A-A-T-T--TTAAATGGCCGCAGTACCTT-GACTGTGCTAAGGTAGCATAATAACTTGTCTTTTAATTGAAGACTAGAATGAATGAACTGACG--A-AGGGGG-T-CCTGTCTC-AGG-AA-GG-TA--G--A-GG--A-AA-TTT-A-TACTCA-GGTAAAAAATCCTGAAAGCCGTAGAGGGACGATAAGACCCTAAAAGCTTTA--CT-CT-TA-AA-C-C---CC--G-AG--CT-TCT-CTAG-ATAT-A--TCGGGC-CTA--ACGGGT--T--TTCA-CTGGGGCGGTGCCTCTACT-TA-A-C-TAGAGT-GA-C-TT-AAACACCTTGAGTGGT-T-C-T-A-A-CC-ACC-C-T-TGC---T-T--AG--GT-T-T-A-T----AGA--T---AAGTTACTTTAGGGATAACAG-CGTAATTCTCTGAGAGAGCCCATATCGACCAGAGAGCTTGCGACCTCGATGTTGAATTGAAG-A-CT-TAGCT--AGAGAAGCA--T-TT-A-G-C-TCT-AAG-AAGACTGTTCGTCTTTGAAATCTTCGACTCTGTACTTCGTGTTTGGAGCTTGAGCTGGCGCTGTAGGTACAGCACTCAGAATATTAATTCGAACTGAGTTAGGGCAGCCAGGTAGGTTTATTGGAGACGACCAGATCTACAATGTTATTGTCACAGCTCATGCATTTGTAATAATTTTCTTTATAGTTATGCCAGTTATAATTGGAGGGTTTGGAAATTGGTTGGTGCCTCTAATACTTGGGGCTCCAGATATGGCTTTCCCCCGAATAAATAATATAAGATTTTGACTTTTACCTCCCTCATTAACCCTTCTGCTAAGAAGAGGGTTAGTTGAGAGGGGGGTTGGTACTGGTTGAACTGTTTACCCTCCCCTAGCGAGAGGAATTGCTCACAGAGGTGCTTCTGTAGATTTAGGGATTTTCTCCTTACACTTAGCTGGAGCTTCTTCTATTTTAGGTGCTGTAAATTTTATTACAACCTGTATCAACATACGATCTGCCGGAATAACGATAGACCGAATGCCCCTCTTTGTATGGTCAGTGTTTATCACTGCAATTTTATTACTTCTTTCTCTGCCTGTTCTTGCTGGTGCTATTACTATACTTCTTACTGATCGTAACTTAAATACTTCATTCTTTGATCCTAGGGGAGGAGGAGATCCTGTCCTTTACCAGCACTTATTT   [1141]
Cerral66      CGCCTGGT-TAAAAC--T-TACCAGGTAGATT-CTGCCCAATG-A-A-T-T--TTAAATGGCCGCAGTACCTT-GACTGTGCTAAGGTAGCATAATAACTTGTCTTTTAATTGAAGACTAGAATGAATGAACTGACG--A-AGGGGG-T-TCTGTCTC-AGG-AA-GG-TA--G--A-GG--A-AA-TTT-A-TACTCA-GGTAAAAAATCCTGAAAGCCGTAGAGGGACGATAAGACCCTAAAAGCTTTA--CT-CT-TA-AA-C-C---CC--G-AG--CT-TCT-ATAG-ATAT-A--TCGGGC-CTA--ACGGGT--T--TTCA-CTGGGGCGGTGCCTCTACT-TA-A-C-TAGAGT-GA-C-TC-AAACACCTTGAGTG-A-A-T-CTA-A-CC-ACC-C-T-TGC---T-T--AG--GT-T-T-T-T----AGA--C---AAGTTACTTTAGGGATAACAG-CGTAATTCTCTGAGAGAGCCCATATCGACCAGAGAGCTTGCGACCTCGATGTTGAATTGAAG-A-CT-TAGCT--AGAGAAGCA--T-TT-A-G-C-TCT-AAG-GAGACTGTTCGTCTTTGAAATCTTCGACTCTGTACTTCGTGTTTGGAGCTTGAGCTGGCGCTGTAGGTACAGCACTCAGAATATTAATTCGAACTGAGTTAGGGCAGCCAGGAAGGTTTATTGGAGATGACCAGATCTACAATGTTATTGTCACAGCTCATGCATTTGTAATAATTTTCTTTATAGTTATGCCAGTTATAATTGGAGGGTTTGGAAATTGGTTGGTGCCTCTAATACTTGGGGCTCCAGATATGGCTTTCCCCCGAATAAATAATATAAGATTTTGACTTTTACCGCCCTCATTAACCCTTCTGCTAAGGAGGGGGTTGGTTGAGAGAGGGGTTGGTACTGGTTGAACTGTTTACCCTCCCCTAGCGAGAGGAATTGCTCACAGAGGTGCTTCTGTAGATTTAGGGATTTTTTCCTTACACTTAGCTGGAGCTTCTTCTATTTTAGGTGCTGTAAATTTTATTACAACTTGTATCAATATACGATCTGCTGGAATAACGATAGATCGAATGCCCCTCTTTGTATGGTCAGTGTTTATCACTGCGATTTTATTACTTCTTTCTCTGCCTGTTTTAGCTGGTGCTATTACTATACTTCTTACT????????????????????????????????????????????????????????????????????????   [1141]
Cerral67      CGCCTGGT-TAAAAC--T-TACCAGGTAGATT-CTGCCCAATG-A-A-T-T--TTAAATGGCCGCAGTACCTT-GACTGTGCTAAGGTAGCATAATAACTTGTCTTTTAATTGAAGACTAGAATGAATGAACTGACG--A-AGGGGG-T-TCTGTCTC-AGG-AA-GG-TA--G--A-GG--A-AA-TTT-A-TACTCA-GGTAAAAAATCCTGAAAGCCGTAGAGGGACGATAAGACCCTAAAAGCTTTA--CT-CT-TA-AA-C-C---CC--G-AG--CT-TCT-ATAG-ATAT-A--TCGGGC-CTA--ACGGGT--T--TTCA-CTGGGGCGGTGCCTCTACT-TA-A-C-TAGAGT-GA-C-TC-AAACACCTTGAGTG-A-A-T-CTA-A-CC-ACC-C-T-TGC---T-T--AG--GT-T-T-T-T----AGA--C---AAGTTACTTTAGGGATAACAG-CGTAATTCTCTGAGAGAGCCCATATCGACCAGAGAGCTTGCGACCTCGATGTTGAATTGAAG-A-CT-TAGCT--AGAGAAGCA--T-TT-A-G-C-TCT-AAG-GAGACTGTTCGTCTTTGAAATCTTC?????????????????????????????????????????GTACAGCACTCAGAATATTAATTCGAACTGAGTTAGGGCAGCCAGGAAGGTTTATTGGAGATGACCAGATCTACAATGTTATTGTCACAGCTCATGCATTTGTAATAATTTTCTTTATAGTTATGCCAGTTATAATTGGAGGGTTTGGAAATTGGTTGGTGCCTCTAATACTTGGGGCTCCAGATATGGCTTTCCCCCGAATAAATAATATAAGATTTTGACTTTTACCGCCCTCATTAACCCTTCTGCTAAGGAGGGGGTTAGTTGAGAGAGGGGTTGGTACTGGTTGAACTGTTTACCCTCCCCTAGCGAGAGGAATTGCTCACAGAGGTGCTTCTGTAGATTTAGGGATTTTTTCCTTACACTTAGCTGGAGCTTCTTCTATTTTAGGTGCTGTAAATTTTATTACAACTTGTATCAATATACGATCTGCTGGAATAACGATAGATCGAATGCCCCTCTTTGTATGGTCAGTGTTTATCACTGCGATTTTATTACTTCTTTCTCTGCCTGTTTTAGCTGGTGCTATTACTATACTTCTTACTGATCGTAACTTAAATACTTCATTCTTC?????????????????????????????????????????????   [1141]
Cerral68      CGCCTGGT-TAAAAC--T-TACCAGGTAGATT-CTGCCCAATG-A-A-T-T--TTAAATGGCCGCAGTACCTT-GACTGTGCTAAGGTAGCATAATAACTTGTCTTTTAATTGAAGACTAGAATGAATGAACTGACG--A-AGGGGG-T-TCTGTCTC-AGG-AA-GG-TA--G--A-GG--A-AA-TTT-A-TACTCA-GGTAAAAAATCCTGAAAGCCGTAGAGGGACGATAAGACCCTAAAAGCTTTA--CT-CT-TA-AA-C-C---CC--G-AG--CT-TCT-ATAG-ATAT-A--TCGGGC-CTA--ACGGGT--T--TTCA-CTGGGGCGGTGCCTCTACT-TA-A-C-TAGAGT-GA-C-TC-AAACACCTTGAGTG-A-A-T-CTA-A-CC-ACC-C-T-TGC---T-T--AG--GT-T-T-T-T----AGA--C---AAGTTACTTTAGGGATAACAG-CGTAATTCTCTGAGAGAGCCCATATCGACCAGAGAGCTTGCGACCTCGATGTTGAATTGAAG-A-CT-TAGCT--AGAGAAGCA--T-TT-A-G-C-TCT-AAG-AAGACTGTTCGTCTTTGAAATCTTCGACTCTGTACTTCGTGTTTGGAGCTTGAGCTGGCGCTGTAGGTACAGCACTCAGAATATTAATTCGAACTGAGTTAGGGCAACCAGGAAGGTTTATTGGAGATGACCAGATCTACAATGTTATTGTCACAGCTCATGCATTTGTAATAATTTTCTTTATAGTTATGCCAGTTATAATTGGAGGGTTTGGAAATTGGTTGGTGCCTCTAATACTTGGGGCTCCAGATATGGCTTTCCCCCGAATAAATAATATAAGATTTTGACTTTTACCGCCTTCATTAACCCTTCTGCTAAGGAGGGGGTTAGTTGAGAGAGGGGTTGGTACTGGTTGAACTGTTTACCCTCCCCTAGCGAGAGGAATTGCTCACAGAGGTGCTTCTGTAGATTTAGGGATTTTTTCCTTACACTTAGCTGGAGCTTCTTCTATTTTAGGTGCTGTAAATTTTATTACAACTTGTATCAATATACGATCTGCTGGAATAACGATAGATCGAATGCCCCTCTTTGTATGGTCAGTGTTTATCACTGCGATTTTATTACTTCTTTCTCTGCCTGTTTTAGCTGGTGCTATTACTATACTTCTTACTGATCGTAACTTAAATACTTCATTCTTC?????????????????????????????????????????????   [1141]
CaboSanLu     CGCTTGGT-TTTAAC--C-TACCAGGTAGATT-CTGCCCAATG-A-A-T-T--TTAAATGGCCGCAGTACCTT-GACTGTGCTAAGGTAGCATAATAACTTGTCTTTTAATTGAAGACTAGAATGAATGAACTGACG--A-AGGGGC-T-GCTGTCTC-AGG-AAA-G-TA--A--A-G-A-A-AA-TTT-A-TACTCA-GGTAAAAAATCCTGAAAGCCGTAGAGGGACGATAAGACCCTAAAAGCTTTA--CT-CT-TA-AA-C-C---CC--G-AG--CT-TCT-CTAGACA-T-A--TCGGGC-CTA--ACGGGT--T--TTCA-CTGGGGCGGTGCCTCTACT-TA-A-C-TAGAGT-GA-C-TT-AAACACCTTGAGTG-A-ATC-C-A-A-CC-ACC-C-T-TGC---T-T--AG--GT-T-T-A-C----AG-G-C---AAGTTACTTTAGGGATAACAG-CGTAATTCTCTGAGAGAGCCCATATCGACCAGAGAGCTTGCGACCTCGATGTTGAATTGAAG-A-CT-TAGCT--AGAGAAGCA--T-TT-A-G-C-TCT-AAG-AAGACTGTTCGTCTTTGAAATCTTCGACGCTGTACTTTGTGTTTGGAGCTTGAGCTGGCGCTGTAGGTACAGCACTTAGAATATTAATTCGAACTGAGTTGGGGCAGCCAGGTAGGTTTATTGGAGATGACCAGATCTACAATGTTATTGTCACAGCTCATGCATTTGTAATAATTTTCTTTATAGTTATGCCTGTTATAATTGGAGGGTTTGGAAATTGGTTAGTACCTCTAATACTTGGGGCCCCAGATATGGCTTTCCCCCGGATAAATAATATGAGATTTTGACTTTTGCCACCCTCACTAACCCTTCTACTGAGAAGAGGGCTAGTTGAGAGAGGGGTTGGTACTGGTTGAACTGTTTATCCTCCTCTAGCAAGAGGAATTGCGCACAGAGGTGCCTCTGTAGATTTAGGTATTTTCTCCTTGCACTTAGCTGGAGCCTCTTCTATTTTAGGTGCTGTAAATTTTATTACAACTTGTATCAATATACGGTCTGCTGGAATAACCATGGATCGAATGCCTCTCTTCGTGTGGTCAGTGTTTATTACAGCAATTTTATTACTTCTTTCTCTGCCTGTTTTGGCCGGAGCTATTACTATGCTTCTTACTGATCGTAACTTAAATACTTCATTCTTTGATCCTAGGGGAGGAGGAGACCCTGTCCTCTACCAGCATTTATTT   [1141]
SLElArco      CGCTTGGT-TTTAAC--C-TACCAGGTAGATT-CTGCCCAATG-A-A-T-T--TTAAATGGCCGCAGTACCTT-GACTGTGCTAAGGTAGCATAATAACTTGTCTTTTAATTGAAGACTAGAATGAATGAACTGACG--A-AGGGGC-T-GCTGTCTC-AGG-AAA-G-TA--A--A-G-A-A-AA-TTT-A-TACTCA-GGTAAAAAATCCTGAAAGCCGTAGAGGGACGATAAGACCCTAAAAGCTTTA--CT-CT-TA-AA-C-C---CC--G-AG--CT-TCT-CTAG-ATAT-A--TCGGGC-CTA--ACGGGT--T--TTCA-CTGGGGCGGTGCCTCTACT-TA-A-C-TAGAGT-GA-C-TT-AAACACCTTGAGTG-A-ATC-C-A-A-CC-ACC-C-T-TGC---T-T--AG--GT-T-T-A-C----AG-G-C---AAGTTACTTTAGGGATAACAG-CGTAATTCTCTGAGAGAGCCCATATCGACCAGAGAGCTTGCGACCTCGATGTTGAATTGAAG-A-CT-TAGCT--AGAGAAGCA--T-TT-A-G-C-TCT-AAG-AAGACTGTTCGTCTTTGAAATCTTCGACGCTGTACTTTGTGTTTGGAGCTTGAGCTGGCGCTGTAGGTACAGCACTTAGAATATTAATTCGAACTGAGTTGGGGCAGCCAGGTAGGTTTATTGGAGATGACCAGATCTACAATGTTATTGTCACAGCTCATGCATTTGTAATAATTTTCTTTATAGTTATGCCTGTTATAATTGGAGGGTTTGGAAATTGGTTAGTACCTCTAATACTTGGGGCCCCAGATATGGCTTTCCCTCGGATAAATAATATGAGATTTTGACTTTTGCCACCCTCACTAACCCTTCTACTGAGAAGAGGGCTAGTTGAGAGAGGGGTTGGTACTGGTTGAACTGTTTATCCTCCTCTAGCAAGAGGAATTGCGCACAGAGGTGCCTCTGTAGATTTAGGTATTTTCTCCTTGCACTTAGCTGGAGCCTCTTCTATTTTAGGTGCTGTAAATTTTATTACAACTTGTATCAATATACGGTCTGCTGGAATAACCATGGATCGAATGCCTCTCTTCGTGTGGTCAGTGTTTATTACAGCAATTTTATTACTTCTTTCTCTGCCTGTTTTGGCCGGAGCTATTACTATGCTTCTTACTGATCGTAACTTAAATACTTCATTCTTTGATCCTAGGGGAGGAGGAGACCCTGTCCTCTACCAGCATTTATTT   [1141]
CaboPulmo     CGCTTGGT-TTTAAC--C-TACCAGGTAGATT-CTGCCCAATG-A-AT--T--TTAAATGGCCGCAGTACCTT-GACTGTGCTAAGGTAGCATAATAACTTGTCTTTTAATTGAAGACTAGAATGAATGAACTGACG--A-AGGGGT-T-ACTGTCTC-AGG-AA-GG-TA--A--A-G-A-A-AA-TTT-A-TATTCA-GGTAAAAAATCCTGAAAGCCGTAGAGGGACGATAAGACCCTAAAAGCTTTA--CC-CT-TC-AA-C-C---CC--G-AG--CT-TCT-CTAG-ATAT-A--TCGGGC-TTA--ACGGGT--T--TTCA-CTGGGGCGGTGTCTCTACT-TA-A-C-TAGAGT-GA-T-TT-AAACACCTTGAGTGGA-T-T-C-A-A-CC-ACC-C-T-TGC---T-T--AG--GT-T-T-A-C----AG-G-C---AAGTTACTTTAGGGATAACAG-CGTAATTCTCTGAGAGAGCCCATATCGACCAGAGAGCTTGCGACCTCGATGTTGAATTGAAG-A-CT-TAGCT--ATAGAAGCA--T-TT-A-G-C-TCT-AAG-AAGACTGTTCGTCTTTGAAATCTTCGACGCTGTATTTTGTATTTGGAGCTTGAGCTGGCGCTGTAGGTACAGCCCTCAGAATACTAATTCGAACTGAGTTAGGTCAGCCAGGAAGGTTTATTGGGGATGATCAGATTTATAACGTTATTGTCACAGCCCATGCATTTGTAATAATTTTCTTTATAGTTATGCCTGTTATAATTGGAGGGTTTGGAAATTGGTTAGTACCTCTTATACTAGGGGCTCCAGATATGGCCTTTCCTCGGATAAATAACATAAGATTTTGACTTTTACCACCCTCATTAACTCTTCTCCTGAGAAGAGGGCTAGTCGAGAGAGGGGTTGGTACCGGTTGAACTGTTTATCCTCCCTTGGCGAGAGGAATTGCACACAGAGGTGCTTCTGTAGATCTAGGGATTTTTTCTTTACACCTAGCTGGGGCTTCTTCTATTTTAGGTGCTGTAAATTTTATTACAACTTGTATTAATATACGGTCTGCTGGAATAACTATGGACCGAATACCTCTCTTTGTGTGGTCGGTTTTTATTACAGCAATTTTATTGCTTCTTTCTTTGCCTGTTCTAGCTGGGGCCATTACTATACTTCTTACAGATCGTAACTTGAACACTTCATTCTTTGACCCTAGGGGTGGAGGAGATCCTGTCCTTTACCAGCACTTATTT   [1141]
LaPaz63       CGCTTGGT-TTTAAC--C-TACCAGGTAGATT-CTGCCCAATG-A-A-C-T--TTAAATGGCCGCAGTACCTT-GACTGTGCTAAGGTAGCATAATAACTTGTCTTTTAATTGAAGACTAGAATGAATGAACTGACG--A-AGGGGC-T-GCTGTCTC-AGG-AA-GG-TA--A--A-G-A-A-AA-TTT-A-TATTCA-GGTAAAAAATCCTGAAAACCGTAGAGGGACGATAAGACCCTAAAAGCTTTA--CC-CT-CT-AG-C-C---CC--G-AG--CT-TCT-CTAA-ATAT-A--TCGGGC-TTA--ACGGGT--T--TTCA-CTGGGGCGGTGCCTCTACT-TA-A-C-TAGAGT-AA-T-TA-AAACACCTTGAGTGGA-C-C-C-A-A--TCACC-C-T-T--A-CT-T--AG--GT---T-A-AC---AGA--T---AAGTTACTTTAGGGATAACAG-CGTAATTCTCTGAGAGAGCCCATATCGACCAGAGAGCTTACGACCTCGATGTTGAATTGAAG-A-CT-TAGCT--AGAGAAGCA--T-TT-A-G-C-TCT-AAG-AAGACTGTTCGTCTTTGAAATCTTC????????????????????????????????????????????CAGCACTCAGAATATTGATCCGAACTGAGTTAGGTCAGCCAGGTAGGTTTATTGGGGATGATCAGATCTATAATGTTATTGTTACAGCTCATGCATTTGTAATAATTTTCTTTATAGTTATGCCTGTTATAATTGGGGGGTTTGGGAACTGGTTAGTGCCCCTTATACTTGGAGCCCCAGATATGGCCTTCCCTCGAATAAATAATATAAGATTTTGATTATTACCGCCATCTCTAACCCTTCTCTTGAGAAGAGGACTAGTAGAAAGAGGGGTTGGTACTGGCTGAACTGTTTATCCTCCTTTAGCAAGAGGAATTGCACATAGAGGTGCCTCTGTGGATCTGGGGATCTTCTCCCTGCACTTAGCTGGTGCCTCTTCTATCTTAGGAGCTGTAAATTTTATTACAACTTGTATTAACATACGGTCTGCTGGAATAACTATAGACCGGATACCTCTCTTTGTGTGGTCAGTTTTTATCACAGCGATCCTATTACTTCTTTCTTTACCTGTTTTAGCTGGAGCCATCACTATGCTTCTTACAGATCGTAATCTGAATACTT?????????????????????????????????????????????????????   [1141]
IPartida      CGCTTGGT-TTTAAC--C-TACCAGGTAGATT-CTGCCCAATG-A-A-C-T--TTAAATGGCCGCAGTACCTT-GACTGTGCTAAGGTAGCATAATAACTTGTCTTTTAATTGAAGACTAGAATGAATGAACTGACG--A-AGGGGC-T-GCTGTCTC-AGG-AA-GG-TA--A--A-G-A-A-AA-TTT-A-TATTCA-GGTAAAAAATCCTGAAAACCGTAGAGGGACGATAAGACCCTAAAAGCTTTA--CC-CT-CT-AG-C-C---CC--G-AG--CT-TCT-CTAA-ATAT-A--TCGGGC-TTA--ACGGGT--T--TTCA-CTGGGGCGGTGCCTCTACT-TA-A-C-TAGAGT-AA-T-TA-AAACACCTTGAGTGGA-C-C-C-A-A--TCACC-C-T-T--A-CT-T--AG--GT---T-A-AC---AGA--T---AAGTTACTTTAGGGATAACAG-CGTAATTCTCTGAGAGAGCCCATATCGACCAGAGAGCTTACGACCTCGATGTTGAATTGAAG-A-CT-TAGCT--AGAGAAGCA--T-TT-A-G-C-TCT-AAG-AAGACTGTTCGTCTTTGAAATCTTC??????????????????????????????????????TAGGTACAGCACTCAGAATATTGATCCGAACTGAGTTAGGTCAGCCAGGTAGGTTTATTGGGGATGATCAGATCTATAATGTTATTGTTACAGCTCATGCATTTGTAATAATTTTCTTTATAGTTATGCCTGTTATAATTGGGGGGTTTGGGAACTGGTTAGTGCCCCTTATACTTGGAGCCCCAGATATGGCCTTCCCTCGAATAAATAATATAAGATTTTGATTATTACCGCCATCTCTAACCCTTCTCTTGAGAAGAGGACTAGTAGAAAGAGGGGTTGGTACTGGCTGAACTGTTTATCCTCCTTTAGCAAGAGGAATTGCACATAGAGGTGCCTCTGTGGATCTGGGGATCTTCTCCCTGCACTTAGCTGGTGCCTCTTCTATCTTAGGAGCTGTAAATTTTATTACAACTTGTATTAACATACGGTCTGCTGGAATAACTATAGACCGGATACCTCTCTTTGTGTGGTCAGTTTTTATCACAGCGATCCTATTACTTCTTTCTTTACCTGTTTTAGCTGGAGCCATCACTATGCTTCTTACAGATCGTAATCTGAATACTTCA???????????????????????????????????????????????????   [1141]
LaPaz64       CGCTTGGT-TTTAAC--C-TACCAGGTAGATT-CTGCCCAATG-A-A-C-T--TTAAATGGCCGCAGTACCTT-GACTGTGCTAAGGTAGCATAATAACTTGTCTTTTAATTGAAGACTAGAATGAATGAACTGACG--A-AGGGGC-T-GCTGTCTC-AGG-AA-GG-TA--A--A-G-A-A-AA-TTT-A-TATTCA-GGTAAAAAATCCTGAAAACCGTAGAGGGACGATAAGACCCTAAAAGCTTTA--CC-CT-CT-AG-C-C---CC--G-AG--CT-TCT-CTAA-ATAT-A--TCGGGC-TTA--ACGGGT--T--TTCA-CTGGGGCGGTGCCTCTACT-TA-A-C-TAGAGT-AA-T-TA-AAACACCTTGAGTGGA-C-C-C-A-A--TCACC-C-T-T--A-CT-T--AG--GT---T-A-AC---AGA--T---AAGTTACTTTAGGGATAACAG-CGTAATTCTCTGAGAGAGCCCATATCGACCAGAGAGCTTACGACCTCGATGTTGAATTGAAG-A-CT-TAGCT--AGAGAAGCA--T-TT-A-G-C-TCT-AAG-AAGACTGTTCGTCTTTGAAATCTTCGACGCTTTACTTTGTGTTTGGAGCTTGAGCTGGCGCTGTAGGTACAGCACTCAGAATATTGATCCGAACTGAGTTAGGTCAGCCAGGTAGGTTTATTGGGGATGATCAGATCTATAATGTTATTGTTACAGCTCATGCATTTGTAATAATTTTCTTTATAGTTATGCCTGTTATAATTGGGGGGTTTGGGAACTGGTTAGTGCCCCTTATACTTGGAGCCCCAGATATGGCCTTCCCTCGAATAAATAATATAAGATTTTGATTATTACCGCCATCTCTAACCCTTCTCTTGAGAAGAGGACTAGTAGAAAGAGGGGTTGGTACTGGCTGAACTGTTTATCCTCCTTTAGCAAGAGGAATTGCACATAGAGGTGCCTCTGTGGATCTGGGGATCTTCTCCCTGCACTTAGCTGGTGCCTCTTCTATCTTAGGAGCTGTAAATTTTATTACAACTTGTATTAACATACGGTCTGCTGGAATAACTATAGACCGGATACCTCTCTTTGTGTGGTCAGTTTTTATCACAGCGATCCTATTACTTCTTTCTTTACCTGTTTTAGCTGGAGCCATCACTATGCTTCTTACAGATCGTAATCTGAATACTTCATTCTTTGACCCTAGAGGAGGAGGAGATCCTGTTCTTTACCAGCATTTA???   [1141]
LaPaz59       CGCTTGGT-TTTAAC--C-TACCAGGTAGATT-CTGCCCAATG-A-A-C-T--TTAAATGGCCGCAGTACCTT-GACTGTGCTAAGGTAGCATAATAACTTGTCTTTTAATTGAAGACTAGAATGAATGAACTGACG--A-AGGGGC-T-GCTGTCTC-AGG-AA-GG-TA--A--A-G-A-A-AA-TTT-A-TATTCA-GGTAAAAAATCCTGAAAACCGTAGAGGGACGATAAGACCCTAAAAGCTTTA--CC-CT-CT-AG-C-C---CC--G-AG--CT-TCT-CTAA-ATAT-A--TCGGGC-TTA--ACGGGT--T--TTCA-CTGGGGCGGTGCCTCTACT-TA-A-C-TAGAGT-AA-T-TA-AAACACCTTGAGTGGA-C-C-C-A-A--TCACC-C-T-T--A-CT-T--AG--GT---T-A-AC---AGA--T---AAGTTACTTTAGGGATAACAG-CGTAATTCTCTGAGAGAGCCCATATCGACCAGAGAGCTTACGACCTCGATGTTGAATTGAAG-A-CT-TAGCT--AGAGAAGCA--T-TT-A-G-C-TCT-AAG-AAGACTGTTCGTCTTTGAAATCTTCGACGCTTTACTTTGTGTTTGGAGCTTGAGCTGGCGCTGTAGGTACAGCACTCAGAATATTGATCCGAACTGAGTTAGGTCAGCCAGGTAGGTTTATTGGGGATGATCAGATCTATAATGTTATTGTTACAGCTCATGCATTTGTAATAATTTTCTTTATAGTTATGCCTGTTATAATTGGGGGGTTTGGGAACTGGTTAGTGCCCCTTATACTTGGAGCCCCAGATATGGCCTTCCCTCGAATAAATAATATAAGATTTTGATTATTACCGCCATCTCTAACCCTTCTCTTGAGAAGAGGACTAGTAGAAAGAGGGGTTGGTACTGGCTGAACTGTTTATCCTCCTTTAGCAAGAGGAATTGCACATAGAGGTGCCTCTGTGGATCTGGGGATCTTCTCCCTGCACTTAGCTGGTGCCTCTTCTATCTTAGGAGCTGTAAATTTTATTACAACTTGTATTAACATACGGTCTGCTGGAATAACTATAGACCGGATACCTCTCTTTGTGTGGTCAGTTTTTATCACAGCGATCCTATTACTTCTTTCTTTACCTGTTTTAGCTGGAGCCATCACTATGCTTCTTACAGATCGTAATCTGAATACTTCATTCTTTGACCCTAGAGGAGGAGGAGATCCTGTTCTTTACCAGCATTTATCT   [1141]
ESanto60      CGCTTGGT-TTTAAC--C-TACCAGGTAGATT-CTGCCCAATG-A-A-C-T--TTAAATGGCCGCAGTACCTT-GACTGTGCTAAGGTAGCATAATAACTTGTCTTTTAATTGAAGACTAGAATGAATGAACTGACG--A-AGGGGC-T-GCTGTCTC-AGG-AA-GG-TA--A--A-G-A-A-AA-TTT-A-TATTCA-GGTAAAAAATCCTGAAAACCGTAGAGGGACGATAAGACCCTAAAAGCTTTA--CC-CT-CT-AG-C-C---CC--G-AG--CT-TCT-CTAA-ATAT-A--TCGGGC-TTA--ACGGGT--T--TTCA-CTGGGGCGGTGCCTCTACT-TA-A-C-TAGAGT-AA-T-TA-AAACACCTTGAGTGGA-C-C-C-A-A--TCACC-C-T-T--A-CT-T--AG--GT---T-A-AC---AGA--T---AAGTTACTTTAGGGATAACAG-CGTAATTCTCTGAGAGAGCCCATATCGACCAGAGAGCTTACGACCTCGATGTTGAATTGAAG-A-CT-TAGCT--AGAGAAGCA--T-TT-A-G-C-TCT-AAG-AAGACTGTTCGTCTTTGAAATCTTCGACGCTTTACTTTGTGTTTGGAGCTTGAGCTGGCGCTGTAGGTACAGCACTCAGAATATTGATCCGAACTGAGTTAGGTCAGCCAGGTAGGTTTATTGGGGATGATCAGATCTATAATGTTATTGTTACAGCTCATGCATTTGTAATAATTTTCTTTATAGTTATGCCTGTTATAATTGGGGGGTTTGGGAACTGGTTAGTGCCCCTTATACTTGGAGCCCCAGATATGGCCTTCCCTCGAATAAATAATATAAGATTTTGATTATTACCGCCATCTCTAACCCTTCTCTTGAGAAGAGGACTAGTAGAAAGAGGGGTTGGTACTGGCTGAACTGTTTATCCTCCTTTAGCAAGAGGAATTGCACATAGAGGTGCCTCTGTGGATCTGGGGATCTTCTCCCTGCACTTAGCTGGTGCCTCTTCTATCTTAGGAGCTGTAAATTTTATTACAACTTGTATTAACATACGGTCTGCTGGAATAACTATAGACCGGATACCTCTCTTTGTGTGGTCAGTTTTTATCACAGCGATCCTATTACTTCTTTCTTTACCTGTTTTAGCTGGAGCCATCACTATGCTTCTTACAGATCGTAATCTGAATACTTCATTCTTTGACCCTAGAGGAGGAGGAGATCCTGTTCTTTACCAGCATTTATCT   [1141]
ESanto61      CGCTTGGT-TTTAAC--C-TACCAGGTAGATT-CTGCCCAATG-A-A-C-T--TTAAATGGCCGCAGTACCTT-GACTGTGCTAAGGTAGCATAATAACTTGTCTTTTAATTGAAGACTAGAATGAATGAACTGACG--A-AGGGGC-T-GCTGTCTC-AGG-AA-GG-TA--A--A-G-A-A-AA-TTT-A-TATTCA-GGTAAAAAATCCTGAAAACCGTAGAGGGACGATAAGACCCTAAAAGCTTTA--CC-CT-CC-AG-C-C---CC--G-AG--CT-TCT-CTAA-ATAT-A--TCGGGC-TTA--ACGGGT--T--TTCA-CTGGGGCGGTGCCTCTACT-TA-A-C-TAGAGT-AA-T-TA-AAACACCTTGAGTGGA-C-C-C-A-A--TCACC-C-T-T--A-CT-T--AG--GT---T-A-AC---AGA--T---AAGTTACTTTAGGGATAACAG-CGTAATTCTCTGAGAGAGCCCATATCGACCAGAGAGCTTACGACCTCGATGTTGAATTGAAG-A-CT-TAGCT--AGAGAAGCA--T-TT-A-G-C-TCT-AAG-AAGACTGTTCGTCTTTGAAATCTTCGACGCTTTACTTTGTGTTTGGAGCTTGAGCTGGCGCTGTAGGTACAGCACTCAGAATATTGATCCGAACTGAGTTAGGTCAGCCAGGTAGGTTTATTGGGGATGATCAGATCTATAATGTTATTGTTACAGCTCATGCATTTGTAATAATTTTCTTTATAGTTATGCCTGTTATAATTGGGGGGTTTGGGAACTGGTTAGTGCCCCTTATACTTGGAGCCCCAGATATGGCCTTCCCTCGAATAAATAATATAAGATTTTGATTATTACCGCCATCTCTAACCCTTCTCTTGAGAAGAGGACTAGTAGAAAGAGGGGTTGGTACTGGCTGAACTGTTTATCCTCCTTTAGCAAGAGGAATTGCACATAGAGGTGCCTCTGTGGATCTGGGGATCTTCTCCCTGCACTTAGCTGGTGCCTCTTCTATCTTAGGAGCTGTAAATTTTATTACAACTTGTATTAACATACGGTCTGCTGGAATAACTATAGACCGGATACCTCTCTTTGTGTGGTCAGTTTTTATCACAGCGATCCTATTACTTCTTTCTTTACCTGTTTTAGCTGGAGCTATCACTATGCTTCTTACAGATCGTAATCTGAATACTTCATTCTTTGACCCTAGAGGAGGAGGAGATCCTGTTCTTTACCAGCATTTAT??   [1141]
Kino          CGCTTGGT-TTTTAC--T-TACCAGGTAGATT-CTGCCCAATG-A-ATC-T--TTGAATGGCCGCAGTACCTT-GACTGTGCTAAGGTAGCATAATAACTTGTCTTTTAATTGAAGGCTAGAATGAATGAACTGACG--A-AGGGGT-T-ACTGTCTC-AGG-AA-GG-TA--A--A-G-A-A-AA-TTT-A-TACTCA-GGTAAAAAATCCTGAAAGCCGTAGAGGGACGATAAGACCCTAAAAGCTTTA--CT-CT-TA-AA---C---CTC-G-AG--CT-TCT-CTAGACT-T-A--TCGGGC-TTA--ACGGGT--T--TTCA-CTGGGGCGGTGCCTCTACT-TA-A-C-TAGAGA-AA-TA-T-AAACACCTTGAGTGGA-T-T-T-A-A--C-CAC-C-C-T--A-AC-TT-A-A-GT-C-G-A-C----AG-G-C---AAGTTACTTTAGGGATAACAG-CGTAATTCTCTGAGAGAGCCCATATCGACCAGAGAGCTTACGACCTCGATGTTGAATTGAAG-A-CT-TAGCT--AAAGAAGCA--T-TT-A-GCT-T-A-AAG-AAGACTGTTCGTCTTTTAAACCTTCGACGCTGTACTTTGTGTTTGGAGCTTGAGCTGGCGCTGTAGGTACAGCACTTAGAATATTAATTCGAACTGAGTTAGGTCAGCCTGGTAGATTTATTGGAGATGATCAGATCTATAATGTTATTGTTACAGCTCATGCGTTTGTAATAATTTTTTTCATAGTTATACCTGTTATGATTGGAGGGTTTGGGAATTGGCTAGTACCTCTCATACTTGGGGCCCCAGATATGGCTTTCCCTCGTATAAATAATATAAGGTTTTGACTTCTTCCTCCTTCATTAACACTTCTTCTAAGAAGAGGCCTAGTTGAGAGAGGGGTTGGTACAGGTTGAACTGTGTATCCACCCTTAGCGAGAGGGATTGCACATAGAGGTGCTTCTGTTGATCTAGGAATCTTCTCTTTACACTTAGCTGGTGCTTCTTCTATTTTAGGTGCTGTGAATTTTATCACAACTTGTATTAACATGCGGTCTGCTGGAATAACTATAGACCGGATACCTCTCTTTGTATGGTCAGTTTTTATTACAGCAATCCTGTTACTTCTTTCACTACCTGTATTAGCAGGGGCTATTACTATGCTTCTTACTGATCGTAACTTAAACACTTCATTCTTTGATCCCAGAGGAGGAGGAGATCCTGTTCTTTACCAGCACTTATTC   [1142]
SanCarlos     CGCTTGGT-TTTTAC--T-TACCAGGTAGATT-CTGCCCAATG-A-ATC-T--TTGAATGGCCGCAGTACCTT-GACTGTGCTAAGGTAGCATAATAACTTGTCTTTTAATTGAAGGCTAGAATGAATGAACTGACG--A-AGGGGT-T-ACTGTCTC-AGG-AA-GG-TA--A--A-G-A-A-AA-TTT-A-TACTCA-GGTAAAAAATCCTGAAAGCCGTAGAGGGACGATAAGACCCTAAAAGCTTTA--CT-CT-TA-AA---C---CTC-G-AG--CT-TCT-CTAGACT-T-A--TCGGGC-TTA--ACGGGT--T--TTCA-CTGGGGCGGTGCCTCTACT-TA-A-C-TAGAGA-AA-TA-T-AAACACCTTGAGTGGA-T-T-T-A-A--C-CAC-C-C-T--A-AC-TT-A-A-GT-C-G-A-C----AG-G-C---AAGTTACTTTAGGGATAACAG-CGTAATTCTCTGAGAGAGCCCATATCGACCAGAGAGCTTACGACCTCGATGTTGAATTGAAG-A-CT-TAGCT--AAAGAAGCA--T-TT-A-GCT-T-A-AAG-AAGACTGTTCGTCTTTTAAACCTTCGACGCTGTACTTTGTGTTTGGAGCTTGAGCTGGCGCTGTAGGTACAGCACTTAGAATATTAATTCGAACTGAGTTAGGTCAGCCTGGTAGATTTATTGGAGATGATCAGATCTATAATGTTATTGTTACAGCTCATGCGTTTGTAATAATTTTTTTCATAGTTATACCTGTTATGATTGGAGGGTTTGGGAATTGGCTAGTACCTCTCATACTCGGGGCCCCAGATATGGCTTTCCCTCGTATAAATAATATAAGGTTTTGACTTCTTCCTCCTTCATTAACACTTCTTCTAAGAAGAGGCCTAGTTGAGAGAGGGGTTGGTACAGGTTGAACTGTGTATCCACCCTTAGCGAGAGGGATTGCACATAGAGGTGCTTCTGTTGATCTAGGAATCTTCTCTTTACACTTAGCTGGTGCTTCTTCTATTTTAGGTGCTGTGAATTTTATCACAACTTGTATTAACATGCGGTCTGCTGGAATAACTATAGACCGGATACCTCTCTTTGTATGGTCAGTTTTTATTACAGCAATCCTGTTACTTCTTTCACTACCTGTATTAGCAGGAGCTATTACTATGCTTCTTACTGATCGTAACTTAAACACTTCATTCTTTGATCCCAGAGGAGGAGGAGATC???????????????????????   [1142]
Guaymas1      CGCTTGGT-TTTTAC--T-TACCAGGTAGATT-CTGCCCAATG-A-ATC-T--TTGAATGGCCGCAGTACCTT-GACTGTGCTAAGGTAGCATAATAACTTGTCTTTTAATTGAAGGCTAGAATGAATGAACTGACG--A-AGGGGT-T-ACTGTCTC-AGG-AA-GG-TA--A--A-G-A-A-AA-TTT-A-TACTCA-GGTAAAAAATCCTGAAAGCCGTAGAGGGACGATAAGACCCTAAAAGCTTTA--CT-CT-TA-AA---C---CTC-G-AG--CT-TCT-CTAGACT-T-A--TCGGGC-TTA--ACGGGT--T--TTCA-CTGGGGCGGTGCCTCTACT-TA-A-C-TAGAGA-AA-TA-T-AAACACCTTGAGTGGA-T-T-T-A-A--C-CAC-C-C-T--A-AC-TT-A-A-GT-C-G-A-C----AG-G-C---AAGTTACTTTAGGGATAACAG-CGTAATTCTCTGAGAGAGCCCATATCGACCAGAGAGCTTACGACCTCGATGTTGAATTGAAG-A-CT-TAGCT--AAAGAAGCA--T-TT-A-GCT-T-A-AAG-AAGACTGTTCGTCTTTTAAACCTTCGACGCTGTACTTTGTGTTTGGAGCTTGAGCTGGCGCTGTAGGTACAGCACTTAGAATATTAATTCGAACTGAGTTAGGTCAGCCTGGTAGATTTATTGGAGATGATCAGATCTATAATGTTATTGTTACAGCTCATGCGTTTGTGATAATTTTTTTCATAGTTATACCTGTTATGATTGGAGGGTTTGGGAATTGGCTAGTACCTCTCATACTTGGGGCCCCAGATATGGCTTTCCCTCGTATAAATAATATAAGGTTTTGACTTCTTCCTCCTTCATTAACACTTCTTCTAAGAAGAGGCCTAGTTGAGAGAGGGGTTGGTACAGGTTGAACTGTGTATCCACCCTTAGCGAGAGGGATTGCACATAGAGGTGCTTCTGTTGATCTAGGAATCTTCTCTTTACACTTAGCTGGTGCTTCTTCTATTTTAGGTGCTGTGAATTTTATCACAACTTGTATTAACATGCGGTCTGCTGGAATAACTATAGACCGGATACCTCTCTTTGTATGGTCAGTTTTTATTACAGCAATCCTGTTACTTCTTTCACTACCTGTATTAGCAGGAGCTATTACTATGCTTCTTACTGATCGTAACTTAAACACTTCATTCTTTGATCCCAGAGGAGGAGGAGATCCTGTTCTTTACCAGCACTTATTC   [1142]
SNicolas      CGCTTGGT-TTTTAT--T-TACCAGGTAGATT-CTGCCCAATG-A-AT--T--TTGAATGGCCGCAGTACCTT-GACTGTGCTAAGGTAGCATAATAACTTGTCTTTTAATTGAAGGCTAGAATGAATGAACTGACG--A-AGGGGC-T-GCTGTCTC-AGG-AA-GG-TT--A---GG-A-A-AA-TTT-A-TATTCA-GGTAAAAAATCCTGAAAACCGTAGAGGGACGATAAGACCCTAAAAGCTTTA--CT-CT-TA-AA---C---CTC-G-AG--CT-TCT-CTAGACT-T-A--TCGAGC-TTA--ATGGGT--T--TTCA-CTGGGGCGGTGCCTCTACT-TA-A-C-TAGAGT-AA-AA-T-AAACACCTTGAGTGGA-T-T-C-A-A--T-CAC-C-C-T--A-AC-TT-A-A-GT-CCGC--A----GG---T---AAGTTACTTTAGGGATAACAG-CGTAATTCTCTGAGAGAGCCCATATCGACCAGAGAGCTTACGACCTCGATGTTGAATTGAAG-A-CT-TAGCT--AAAGAAGCA--T-TT-A-GCT-T-A-AAG-AAGACTGTTCGTCTTTTAAACCTTC????????????????????????????????GCGCTGTAGGTACAGCACTCAGAATGTTGATTCGAACTGAGTTAGGTCAGCCTGGTAGGTTTATTGGAGATGACCAGATCTATAATGTTATTGTTACAGCTCATGCGTTTGTAATAATTTTTTTTATAGTTATACCTATTATGATTGGAGGGTTTGGGAACTGGTTAGTGCCTCTCATACTCGGGGCCCCAGATATAGCCTTTCCTCGTATAAATAATATAAGGTTTTGACTTCTTCCTCCTTCACTAACTCTTCTTTTAAGAAGGGGATTAGTTGAGAGAGGGGTTGGTACAGGCTGAACTGTGTACCCTCCTTTAGCGAGAGGGATTGCACATAGAGGTGCTTCTGTTGACTTAGGGATCTTCTCTTTACACTTAGCTGGTGCTTCCTCTATCTTAGGTGCTGTGAATTTTATTACAACTTGCATTAACATACGATCTGCTGGAATAACTATAGACCGGATACCCCTCTTTGTTTGGTCAGTCTTTATTACAGCGATTTTGCTACTTCTTTCTTTACCTGTTTTAGCTGGAGCTATTAC?????????????????????????????????????????????????????????????????????????????????????   [1141]
Loretosur     CGCCTGGT-TTGTAT--C-TACCAGGTAGATT-CTGCCCAATG-A-AT--T--TTAAATGGCCGCAGTACCCT-AACTGTGCTAAGGTAGCATAATAACTTGTCTTTTAATTGAAGGCTAGAATGAATGAACTGACG--A-AGGGGC-C-ACTGTCTC-AGG-AA-GG-TA--G--A-TG--A-AA-TTT-A-TATTCA-GGTAAAAAATCCTGAGAGCTGTAGAGGGACGATAAGACCCTAAAAGCTTTA--CT-CT-TA-AA-C-C---CC--G-AG--CT-TCT-CTAAACA-C-A--TCGGGC-TT-C-ATGGGT--T--TTCA-CTGGGGCGGTGCCTCTACT-TA-A-C-TAGAGC-TT-TA-A-AAACACCTTGAGTGGA-A-C-C-A-A-CT-ACC-C-T-CGC---T-TA-AG---T-CTT-T-A----GG---C---AAGTTACTTTAGGGATAACAG-CGTAATTCTCTGAGAGAGTCCATATCGACCAGAGAGTTTACGACCTCGATGTTGAATTGAAG-A-CT-TAGCT--AGAGAAGCA--T-TT-A-G-C-TCT-AAG-AAGACTGTTCGTCTTTTAAATCTTCGACGCTGTACTTTGCGTTTGGAGCTTGAGCTGGCGCTGTAGGTACAGCACTCAGGATGCTAATTCGAACTGAGCTAGGTCAGCCTGGAAGGTTTATTGGGGATGATCAGATCTATAATGTCATTGTAACAGCTCATGCATTTGTTATAATTTTCTTCATAGTTATACCTGTTATAATTGGCGGGTTTGGGAATTGGTTGGTGCCTCTTATGCTTGGTGCCCCAGACATAGCTTTCCCTCGAATAAATAACATAAGATTTTGGCTTCTACCCCCCTCTCTAACTCTTCTATTGAGAAGAGGGTTAGTTGAGAGAGGGGTTGGCACTGGCTGAACTGTCTATCCACCCTTAGCGAGAGGGATCGCTCACAGAGGTGCTTCTGTAGATTTGGGAATTTTTTCCTTACACTTAGCTGGGGCTTCTTCTATTCTAGGTGCTGTAAATTTTATTACAACTTGTATTAATATACGGTCTGCTGGGATAACTATAGACCGGATACCTCTCTTTGTATGGTCTGTCTTTATTACAGCGATTTTACTACTTCTCTCTCTGCCTGTTTTAGCAGGAGCTATTACTATGCTTCTTACAGATCGGAATCTTAACACTTCATTCTTCGATCCTAGTGGCGGTGGTGACC???????????????????????   [1141]
SBrunito      CGCCTGGT-TTATAC--C-TACCAGGTAGATT-CTGCCCAATG-A-AT--T--TTAAATGGCCGCAGTACCCT-AACTGTGCTAAGGTAGCATAATAACTTGTCTTTTAATTGAAGGCTAGAATGAATGAACTGACG--A-AGGGGC-C-ACTGTCTC-AGG-AA-GG-TA--G--A-TG--A-AA-TTT-A-TATTCA-GGTAAAAAATCCTGAGAGCTGTAGAGGGACGATAAGACCCTAAAAGCTTTA--CT-CT-TA-AA-C-C---CC--G-AG--CT-TCT-CTAGACA-C-A--TCGGGC-TT-C-ATGGGT--T--TTCA-CTGGGGCGGTGCCTCTACT-TA-A-C-TAGAGC-TT-TA-A-AAACACCTTGAGTGGA-A-C-C-A-A-CT-ACC-C-T-CGC---T-TA-AG---T-CTT-T-A----GG---C---AAGTTACTTTAGGGATAACAG-CGTGATTCTCTGAGAGAGCCCATATCGACCAGAGAGTTTACGACCTCGATGTTGAATTGAAG-A-CT-TAGCT--AGAGAAGCA--T-TT-A-G-C-TCT-AAG-AAGACTGTTCGTCTTTTAAATCTTCGACGCTGTACTTTGCGTTTGGAGCTTGAGCTGGCGCTGTAGGTACAGCACTCAGGATGCTAATTCGGACTGAGCTAGGCCAGCCTGGAAGGTTTATTGGGGATGATCAGATCTATAATGTCATTGTAACAGCTCATGCATTTGTTATAATTTTCTTCATAGTTATGCCTGTTATAATTGGCGGGTTTGGGAATTGGTTGGTGCCTCTTATACTTGGCGCCCCAGATATAGCTTTCCCTCGAATAAATAATATAAGATTTTGGCTTCTACCCCCTTCTCTAACTCTTCTATTGAGAAGAGGGCTAGTTGAGAGAGGGGTCGGTACTGGCTGAACTGTCTATCCGCCCTTAGCGAGAGGGATCGCCCACAGAGGTGCTTCTGTAGATTTGGGAATTTTTTCTTTACATTTAGCTGGGGCTTCTTCTATTCTAGGTGCTGTAAATTTTATCACAACTTGTATTAATATACGGTCTGCTGGGATAACTATAGACCGGATACCTCTCTTTGTGTGGTCTGTCTTTATTACAGCGATTTTACTACTTCTCTCTCTGCCTGTTTTAGCAGGAGCTATTACTATACTTCTTACAGATCGGAACCTTAACACTTCATTCTTCGATCCTAGTGGCGGCGGTGATCCAGTTCTTTACCAACACTTGTTT   [1141]
SanCosme      CGCCTGGT-TTATAC--C-TACCAGGTAGATT-CTGCCCAATG-A-AT--T--TTAAATGGCCGCAGTACCCT-AACTGTGCTAAGGTAGCATAATAACTTGTCTTTTAATTGAAGGCTAGAATGAATGAACTGACG--A-AGGGGC-C-GCTGTCTC-AGG-AA-GG-TA--G--A-TG--A-AA-TTT-A-TATTCA-GGTAAAAAATCCTGAGAGCTGTAGAGGGACGATAAGACCCTAAAAGCTTTA--CT-CT-TA-AA-C-C---CC--G-AG--CT-TCT-CTAGACA-C-A--TCGGGC-TT-C-ATGGGT--T--TTCA-CTGGGGCGGTGCCTCTACT-TA-A-C-TAGAGC-TT-TA-A-AAACACCTTGAGTGGA-A-C-C-A-A-CT-ACC-C-T-CGC---T-TA-AG---T-CTT-T-A----GG---C---AAGTTACTTTAGGGATAACAG-CGTGATTCTCTGAGAGAGCCCATATCGACCAGAGAGTTTACGACCTCGATGTTGAATTGAAG-A-CT-TAGCT--AGAGAAGCA--T-TT-A-G-C-TCT-AAG-AAGACTGTTCGTCTTTTAAATCTTC????????????????????????????????????????????CAGCACTCAGGATGCTAATTCGGACTGAGTTAGGCCAGCCTGGAAGGTTTATTGGGGACGATCAGATCTATAATGTCATTGTAACAGCTCATGCATTTGTTATAATTTTCTTCATAGTTATGCCTGTTATAATTGGCGGGTTTGGGAATTGGTTGGTGCCTCTTATACTTGGCGCCCCAGATATAGCTTTCCCTCGAATAAATAATATAAGATTTTGGCTTCTACCCCCTTCTCTAACTCTTCTATTGAGAAGAGGGCTAGTTGAGAGAGGGGTTGGTACTGGCTGAACTGTCTATCCGCCCTTAGCGAGAGGGATCGCCCACAGAGGTGCTTCTGTAGATTTGGGAATTTTTTCTTTACATTTAGCTGGGGCTTCTTCTATTCTAGGTGCTGTAAATTTTATCACAACTTGTATTAATATACGGTCTGCTGGGATAACTATAGACCGGATACCTCTCTTTGTGTGGTCTGTCTTTATTACAGCGATTTTACTACTTCTCTCTCTGCCTGTTTTAGCAGGAGCTATTACTATACTTCTTACAGATCGGAACCTTAACAC???????????????????????????????????????????????????????   [1141]
SEvaristo     CGCCTGGT-TTATAC--C-TACCAGGTAGATT-CTGCCCAATG-A-AT--T--TTAAATGGCCGCAGTACCCT-AACTGTGCTAAGGTAGCATAATAACTTGTCTTTTAATTGAAGGCTAGAATGAATGAACTGACG--A-AGGGGC-C-GCTGTCTC-AGG-AA-GG-TA--G--A-TG--A-AA-TTT-A-TATTCA-GGTAAAAAATCCTGAAAGCTGTAGAGGGACGATAAGACCCTAAAAGCTTTA--CT-CT-TA-AA-C-C---CC--G-AG--CT-TCT-CTAGACA-C-A--TCGGGC-TT-C-ATGGGT--T--TTCA-CTGGGGCGGTGCCTCTACC-TA-A-C-TAGAGC-T--T-TATAAACACCTTGAGTGGA-A-C-C-A-A-CT-ACC-C-T-C--A-CT-TA-AG---T-CTT-T-A----GG---C---AAGTTACTTTAGGGATAACAG-CGTAATTCTCTGAGAGAGCCCATATCGACCAGAGAGTTTACGACCTCGATGTTGAATTGAAG-A-CT-TAGCT--AAAGAAGCA--T-TT-A-G-C-TCT-AAG-AAGACTGTTCGTCTTTTAAACCTTCGACGCTGTACTTTGCGTTTGGAGCTTGAGCTGGCGCTGTAGGTACAGCACTCAGGATGCTAATTCGGACTGAGCTAGGCCAGCCTGGGAGGTTTATTGGGGATGATCAGATCTATAATGTTATTGTAACAGCTCATGCATTTGTTATAATCTTCTTCATAGTTATGCCTGTTATAATTGGTGGGTTTGGGAACTGGTTGGTGCCTCTTATACTTGGCGCCCCAGATATAGCTTTCCCTCGAATAAATAATATAAGATTTTGGCTTCTACCCCCCTCCCTAACTCTTCTATTGAGAAGAGGGTTAGTTGAGAGAGGAGTTGGTACTGGTTGAACTGTCTATCCGCCCTTAGCGAGAGGGATCGCCCACAGGGGTGCTTCTGTAGATTTAGGAATTTTTTCCTTACATTTAGCTGGGGCTTCTTCTATTCTAGGTGCTGTAAATTTTATCACAACTTGTATCAATATACGGTCTGCTGGGATAACTATAGACCGGATACCTCTCTTTGTATGGTCTGTCTTTATTACAGCGATTTTACTACTTCTCTCTCTACCTGTCTTAGCAGGAGCTATTACTATACTTCTTACAGATCGGAATCTTAACACTTCATTCTTCGACCCTAGAGGCGGTGG????????????????????????????   [1141]
Cajete        CGCCTGGT-TTATAC--C-TACCAGGTAGATT-CTGCCCAATG-A-AT--T--TTAAATGGCCGCAGTACCCT-AACTGTGCTAAGGTAGCATAATAACTTGTCTTTTAATTGAAGGCTAGAATGAATGAACTGACG--A-AGGGGC-C-GCTGTCTC-AGG-AA-GG-TA--G--A-TG--A-AA-TTT-A-TATTCA-GGTAAAAAATCCTGAAAGCTGTAGAGGGACGATAAGACCCTAAAAGCTTTA--CT-CT-TA-AA-C-C---CC--G-AG--CT-TCT-CTAGACA-C-A--TCGGGC-TT-C-ATGGGT--T--TTCA-CTGGGGCGGTGCCTCTACC-TA-A-C-TAGAGC-T--T-TATAAACACCTTGAGTGGA-A-C-C-A-A-CT-ACC-C-T-C--A-CT-TA-AG---T-CTT-T-A----GG---C---AAGTTACTTTAGGGATAACAG-CGTAATTCTCTGAGAGAGCCCATATCGACCAGAGAGTTTACGACCTCGATGTTGAATTGAAG-A-CT-TAGCT--AAAGAAGCA--T-TT-A-G-C-TCT-AAG-AAGACTGTTCGTCTTTTAAACCTTCGACGCTGTACTTTGCGTTTGGAGCTTGAGCTGGCGCTGTAGGTACAGCACTCAGGATGCTAATTCGGACTGAGCTAGGCCAGCCTGGGAGGTTTATTGGGGATGATCAGATCTATAATGTTATTGTAACAGCTCATGCATTTGTTATAATTTTCTTCATAGTTATGCCTGTTATAATTGGTGGGTTTGGGAACTGGTTGGTGCCTCTTATACTTGGCGCCCCAGATATAGCTTTCCCTCGAATAAATAATATAAGATTTTGGCTTCTACCCCCCTCCCTAACTCTTCTATTGAGAAGAGGGTTAGTTGAGAGAGGAGTTGGTACTGGTTGAACTGTCTATCCGCCCTTAGCGAGAGGGATCGCCCACAGGGGTGCTTCTGTAGATTTAGGAATTTTTTCCTTACATTTAGCTGGGGCTTCTTCTATTCTAGGTGCTGTAAATTTTATCACAACTTGTATCAATATACGGTCTGCTGGGATAACTATAGACCGGATACCTCTCTTTGTATGGTCTGTCTTTATTACAGCGATTTTACTACTTCTCTCTCTACCTGTCTTAGCAGGAGCTATTACTATACTTCTTACAGATCGGAATCTTAACACTTCATTCTTCGACCCTAGAGGCGGTGG????????????????????????????   [1141]
SLucas        CGCTTGGT-T-TATAC-C-TACCAAGTAGATT-CTGCCCAATG-A-AT--T--TTGAATGGCCGCAGTACCCT-AACTGTGCTAAGGTAGCATAATAACTTGCCTTTTAATTGAAGGCTAGAATGAATGAACTGACG--A-AGGGGG-C-ACTGTCTC-AGA-AA-GG-TA--A--A-G-A-A-AA-TTT-A-TATTCA-GGTAAAAAATCCTGAAGGATGTAGAGGGACGATAAGACCCTAAAAGCTTTA--CC-CT-TA-AA-C-C---CC--A-A-A-TT-TCT-CTAG-ATAC-A--ATGGGC-TTA--ATGGGT--T--TTCA-CTGGGGCGGTGCCTCTACT-TA-A-C-TAGAGT-AA-A-GT-AAACACCTTGAGTG-A-A-TTT-ATATCT-ACC-C-T-T--A-CT-TA-AGA-AT---T-T-A----GG---C---AAGTTACTTTAGGGATAACAG-CGTAATTCTCTGAGAGAGCTCCTATCGACCAGAGAGTTTACGACCTCGATGTTGAATTGAAG-A-CT-TAGCT--AGAGAAGCA--T-TT-A-G-C-TCA-AAG-AAGACTGTTCGTCTTTGAAATCTTCGACGCTCTACTTTGTGTTTGGGGGCTGAGCTGGTGCTGTAGGTACAGCACTCAGAGTGTTAATTCGGTTAGAGTTAGGTCAGCCTGGTAGGTTTATTGGGGATGATCAAATCTATAATGTTGTTGTAACAGCCCACGCATTTGTTATAATTTTTTTTATAGTTATACCTATTATAATTGGAGGGTTTGGAAATTGACTAGTACCTCTTATGCTTGGGGCCCCTGATATAGCTTTCCCTCGTATAAACAATATAAGGTTTTGGCTTTTACCTCCTTCCCTTACTCTTCTACTAAGGAGAGGGTTAATTGAGAGAGGGGTAGGTACTGGCTGAACGGTCTACCCTCCCCTAGCTAGAGGGATTGCGCACAGGGGTGCCTCTGTTGATTTAGGAATTTTCTCCTTACATTTAGCCGGAGCTTCTTCGATTTTAGGTGCTGTGAACTTTATTACAACCTGTATTAACATACGGTCTCCTGGTATAACTATAGACCGAATACCCCTCTTTGTATGATCAGTTTTTATTACAGCGATTTTACTGCTTCTTTCCCTCCCTGTCTTAGCTGGAGCTATTACAATACTTTTAACAGATCGTAATTTAAACACTTCATTCTTTGACCCTAGAGGAGGGGGTGATC???????????????????????   [1143]
BConcepN      CGCTTGGT-T-TATAC-C-TACCAAGTAGATT-CTGCCCAATG-A-AT-TT--TTGAATGGCCGCAGTACCCT-GACTGTGCTAAGGTAGCATAATAACTTGTCTTTTAATTGAAGGCTAGAATGAATGAACTGACG--A-AGGGGA-T-ACTGTCTC-AGA-AA-GG-TA--A--A-G-A-A-AA-TTT-A-TATTCA-GGTAAAAAATCCTGAAAGATGTAGAGGGACGATAAGACCCTAAAAGCTTTA--CC-CTA-A-AA-C-C---CC--A-AG--TT-TCT-CTAG-ATAT-A--ACGGGC-TTA--ACGGGT--T--TTCA-CTGGGGCGGTGTCTCTACC-TA-A-C-TAGAGT-AA-T-GT-AAACACCTTGAGTG-A-A-TAT-ATACCT-ACC-C-T-T--A-CT-TA-AGG-AT---T-T-A----GG---C---AAGTTACTTTAGGGATAACAG-CGTAATTCTCTGAGAGAGCCCTTATCGACCAGAGAGTTTACGACCTCGATGTTGAATTGAAG-A-CT-TAGCT--AGAGAAGCA--T-TT-A-G-C-TCT-AAG-AAGACTGTTCGTCTTTGGAATCTTC?????????????????????????????????????????GTACAGCACTCAGGGTGTTAATTCGGTTAGAGCTAGGTCAGCCTGGTAGATTTATTGGGGATGATCAAATCTATAATGTTGTTGTAACAGCTCACGCATTTGTTATAATTTTTTTCATAGTTATACCTATTATAATTGGAGGGTTTGGAAACTGACTGGTACCTCTTATGCTTGGTGCCCCTGATATAGCCTTTCCTCGTATAAACAATATAAGGTTTTGACTTTTACCTCCTTCTCTTACTCTCCTTCTGAGGAGAGGGTTAATTGAAAGAGGGGTAGGTACTGGCTGAACTGTTTACCCTCCCTTAGCAAGAGGGATCGCACACAGGGGAGCTTCTGTGGATTTAGGAATTTTCTCCTTACATTTAGCTGGGGCTTCCTCAATTTTAGGTGCTGTGAATTTTATTACAACCTGTATTAACATACGGTCTCCTGGTATAACTATGGATCGGATACCTCTCTTTGTATGATCAGTTTTTATTACAGCGATTTTACTACTTCTATCCCTCCCTGTTTTAGCAGGAGCTATTACAATGCTTCTAACAGATCGTAATTTAAACACTTCATTCTT??????????????????????????????????????????????   [1144]
PSueno1       CGCTTGGT-T-TATAC-C-TACCAAGTAGATT-CTGCCCAATG-A-AT-TT--TTGAATGGCCGCAGTACCCT-GACTGTGCTAAGGTAGCATAATAACTTGTCTTTTAATTGAAGGCTAGAATGAATGAACTGACG--A-AGGGGA-T-ACTGTCTC-AGA-AA-GG-TA--A--A-G-A-A-AA-TTT-A-TATTCA-GGTAAAAAATCCTGAAAGATGTAGAGGGACGATAAGACCCTAAAAGCTTTA--CC-CT-TA-AA-C-C---CC--A-AG--TT-TCT-CTAG-ATAT-A--ACGGGC-TTA--ACGGGT--T--TTCA-CTGGGGCGGTGTCTCTACC-TA-A-C-TAGAGT-AA-T-GT-AAACACCTTGAGTG-A-A-TAT-ATACCT-ACC-C-T-T--A-CT-TA-AGG-AT---T-T-A----GG---C---AAGTTACTTTAGGGATAACAG-CGTAATTCTCTGAGAGAGCCCTTATCGACCAGAGAGTTTACGACCTCGATGTTGAATTGAAG-A-CT-TAGCT--AGAGAAGCA--T-TT-A-G-C-TCT-AAG-AAGACTGTTCGTCTTTGGAATCTTC?????????????????????????????????????????GTACAGCACTCAGGGTGTTAATTCGGTTAGAGCTAGGTCAGCCTGGTAGATTTATTGGGGATGATCAAATCTATAATGTTGTTGTAACAGCTCACGCATTTGTTATAATTTTTTTCATAGTTATACCTATTATAATTGGAGGGTTTGGAAACTGACTGGTACCTCTTATGCTTGGTGCCCCTGATATAGCCTTTCCTCGTATAAACAATATAAGGTTTTGACTTTTACCTCCTTCTCTTACTCTCCTTCTGAGGAGAGGGTTAATTGAAAGAGGGGTAGGTACTGGCTGAACTGTTTACCCTCCCTTAGCAAGAGGGATCGCACACAGGGGAGCTTCTGTGGATTTAGGAATTTTCTCCTTACATTTAGCTGGGGCTTCCTCAATTTTAGGTGCTGTGAATTTTATTACAACCTGTATTAACATACGGTCTCCTGGTATAACTATGGATCGGATACCTCTCTTTGTATGATCAGTTTTTATTACAGCGATTTTACTACTTCTATCCCTCCCTGTTTTAGCAGGAGCTATTACAATGCTTCTAACAGATCGTAATTTAAACACTTCATTCTT??????????????????????????????????????????????   [1144]
PChivato      CGCTTGGT-T-TATAC-C-TACCAAGTAGATT-CTGCCCAATG-A-AT-TT--TTGAATGGCCGCAGTACCCT-GACTGTGCTAAGGTAGCATAATAACTTGTCTTTTAATTGAAGGCTAGAATGAATGAACTGACG--A-AGGGGA-T-ACTGTCTC-AGA-AA-GG-TA--A--A-G-A-A-AA-TTT-A-TATTCA-GGTAAAAAATCCTGAAAGATGTAGAGGGACGATAAGACCCTAAAAGCTTTA--CC-CT-TA-AA-C-C---CC--A-AG--TT-TCT-CTAG-ATAT-A--ACGGGC-TTA--ACGGGT--T--TTCA-CTGGGGCGGTGTCTCTACC-TA-A-C-TAGAGT-AA-T-GT-AAACACCTTGAGTG-A-A-TAT-ATACCT-ACC-C-T-T--A-CT-TA-AGG-AT---T-T-A----GG---C---AAGTTACTTTAGGGATAACAG-CGTAATTCTCTGAGAGAGCCCTTATCGACCAGAGAGTTTACGACCTCGATGTTGAATTGAAG-A-CT-TAGCT--AGAGAAGCA--T-TT-A-G-C-TCT-AAG-AAGACTGTTCGTCTTTGGAATCTTCGACGCTCTACTTCGTGTTTGGGGGCTGAGCTGGCGCTGTAGGTACAGCACTCAGGGTGTTAATTCGGTTAGAGCTAGGTCAGCCTGGTAGATTTATTGGGGATGATCAAATCTATAATGTTGTTGTAACAGCTCACGCATTTGTTATAATTTTTTTCATAGTTATACCTATTATAATTGGAGGGTTTGGGAACTGACTGGTACCTCTTATGCTTGGTGCCCCTGATATAGCCTTTCCTCGTATAAACAATATAAGGTTTTGACTTTTACCTCCTTCTCTTACTCTCCTTCTGAGGAGAGGGTTAATTGAAAGAGGGGTAGGTACTGGCTGAACTGTTTACCCTCCCTTAGCGAGAGGGATCGCACACAGGGGAGCTTCTGTGGATTTAGGAATTTTCTCCTTACATTTAGCTGGGGCTTCCTCAATTTTAGGTGCTGTGAACTTTATTACAACCTGTATTAACATACGGTCTCCTGGTATAACTATGGATCGGATACCTCTCTTTGTATGATCAGTTTTTATTACAGCGATTTTACTACTTCTATCCCTCCCTGTTTTAGCAGGAGCTATTACAATGCTTCTAACAGATCGTAATTTAAACACTTCATTCTTTGATCCCAGAGGAGGAGGAGACC???????????????????????   [1144]
Mulege        CGCTTGGT-T-TATAC-C-TACCAAGTAGATT-CTGCCCAATG-A-AT-TT--TTGAATGGCCGCAGTACCCT-GACTGTGCTAAGGTAGCATAATAACTTGTCTTTTAATTGAAGGCTAGAATGAATGAACTGACG--A-AGGGGA-T-ACTGTCTC-AGA-AA-GG-TA--A--A-G-A-A-AA-TTT-A-TATTCA-GGTAAAAAATCCTGAAAGATGTAGAGGGACGATAAGACCCTAAAAGCTTTA--CC-CT-TA-AA-C-C---CC--A-AG--TT-TCT-CTAG-ATAT-A--ACGGGC-TTA--ACGGGT--T--TTCA-CTGGGGCGGTGTCTCTACC-TA-A-C-TAGAGT-AA-T-GT-AAACACCTTGAGTG-A-A-TAT-ATACCT-ACC-C-T-T--A-CT-TA-AGG-AT---T-T-A----GG---C---AAGTTACTTTAGGGATAACAG-CGTAATTCTCTGAGAGAGCCCTTATCGACCAGAGAGTTTACGACCTCGATGTTGAATTGAAG-A-CT-TAGCT--AGAGAAGCA--T-TT-A-G-C-TCT-AAG-AAGACTGTTCGTCTTTGGAATCTTCGACGCTCTACTTCGTGTTTGGGGGCTGAGCTGGCGCTGTAGGTACAGCACTCAGGGTGTTAATTCGGTTAGAGCTAGGTCAGCCTGGTAGATTTATTGGGGATGATCAAATCTATAATGTTGTTGTAACAGCTCACGCATTTGTTATAATTTTTTTCATAGTTATACCTATTATAATTGGAGGGTTTGGAAACTGACTGGTACCTCTTATGCTTGGTGCCCCTGATATAGCCTTTCCTCGTATAAATAATATAAGGTTTTGACTTTTACCTCCTTCTCTTACTCTCCTTCTGAGGAGAGGGTTAATTGAAAGAGGGGTAGGTACTGGCTGAACTGTTTACCCTCCCTTAGCAAGAGGGATCGCACACAGGGGAGCTTCTGTGGATTTAGGAATTTTCTCCTTACATTTAGCTGGGGCTTCCTCAATTTTAGGTGCTGTGAACTTTATTACAACCTGTATTAACATACGGTCTCCTGGTATAACTATGGATCGGATACCTCTCTTTGTATGATCAGTTTTTATTACAGCGATTTTACTACTTCTATCCCTCCCTGTTTTAGCAGGAGCTATTACAATGCTTCTAACAGATCGTAATTTAAACACTTCATTCTTTGAT??????????????????????????????????????????   [1144]
Bventura      CGCTTGGT-T-TATAC-C-TACCAAGTAGATT-CTGCCCAATG-A-AT-TT--TTGAATGGCCGCAGTACCCT-GACTGTGCTAAGGTAGCATAATAACTTGTCTTTTAATTGAAGGCTAGAATGAATGAACTGACG--A-AGGGGA-T-ACTGTCTC-AGA-AA-GG-TA--A--A-G-A-A-AA-TTT-A-TATTCA-GGTAAAAAATCCTGAAAGATGTAGAGGGACGATAAGACCCTAAAAGCTTTA--CC-CT-TA-AA-C-C---CC--A-AG--TT-TCT-CTAG-ATAT-A--ACGGGC-TTA--ACGGGT--T--TTCA-CTGGGGCGGTGCCTCTACC-TA-A-C-TAGAGT-AA-T-GT-AAACACCTTGAGTG-A-A-TAT-ATACCT-ACC-C-T-T--A-CTA-A-AGG-AT---T-T-A----GG---C---AAGTTACTTTAGGGATAACAG-CGTAATTCTCTGAGAGAGCCCCTATCGACCAGAGAGTTTACGACCTCGATGTTGAATTGAAG-A-CT-TAGCT--AGAGAAGCA--T-TT-A-G-C-TCT-AAG-AAGACTGTTCGTCTTTGGAATCTTCGACGCTCTACTTCGTGTTTGGGGGCTGAGCTGGCGCTGTAGGTACAGCACTCAGGGTGTTAATTCGGTTAGAGCTAGGTCAGCCTGGTAGATTTATTGGGGATGATCAAATCTATAATGTTGTTGTAACAGCTCACGCATTTGTTATAATTTTTTTCATAGTTATACCTATTATAATTGGAGGGTTTGGGAACTGACTGGTACCTCTTATGCTTGGTGCTCCTGATATAGCCTTCCCTCGTATAAACAATATAAGGTTTTGACTTTTACCTCCTTCTCTTACTCTTCTTCTAAGGAGAGGGCTAATTGAAAGAGGGGTAGGTACTGGCTGAACTGTTTATCCTCCCTTAGCAAGGGGGATCGCACACAGGGGGGCTTCTGTGGATTTAGGTATTTTCTCCTTGCATTTAGCTGGGGCTTCCTCAATTTTAGGTGCTGTGAACTTTATTACAACCTGTATTAACATACGGTCTCCTGGTATAACTATGGATCGAATACCTCTCTTTGTATGATCGGTTTTTATTACAGCGATTTTACTACTTCTATCCCTCCCTGTTTTAGCTGGAGCTATTACAATGCTTCTAACAGATCGTAACTTAAACACTTCATTCTTTGACCCCAGAGGAGGAGGAGACC???????????????????????   [1144]
Armenta       -----------------------------------------------------TTGAATGGCCGCAGTACCCT-GACTGTGCTAAGGTAGCATAATAACTTGTCTTTTAATTGAAGGCTAGAATGAATGAACTGACG--A-AGGGGA-T-ACTGTCT-CAGAAAGG-TA-AAGAA---------AA-TTT-A-TATTCA-GGTAAAAAATCCTGAAAGATGTAGAGGGACGATAAGACCCTAAAAGCTTTA--CC-CT-TA-AA-CCCCAAGTTTCTCTAGAT--AT-AACG--GGCT-TA------------ACGGGT--T--TTCA-CTGGGGCGGTGCCTCTACC-TAACTAGAGT-AATGT------AAACACCTTGAGTG-AATATATACCTACCCTTACTAA--AGGATT--TAGGC------------------------AAGTTACTTTAGGGATAACAG-CGTAATTCTCTGAGAGAGCCCCTATCGACCAGAGAGTTTACGACCTCGATGTTGAATTGAAG-A-CT-TAGCT--AGAGAAGCA--T-TT-A-G-C-TCT-AAG-AAGACTGTTCGTCTTTGGAATCTTCGACGCTCTACTTCGTGTTTGGGGGCTGAGCTGGCGCTGTAGGTACAGCACTCAGGGTGTTAATTCGGTTAGAGCTAGGTCAGCCTGGTAGATTTATTGGGGATGATCAAATCTATAATGTTGTTGTAACAGCTCACGCATTTGTTATAATTTTTTTCATAGTTATACCTATTATAATTGGAGGGTTTGGGAACTGACTGGTACCTCTTATGCTTGGTGCTCCTGATATAGCCTTCCCTCGTATAAACAATATAAGGTTTTGACTTTTACCTCCTTCTCTTACTCTCCTTCTAAGGAGAGGGCTAATTGAAAGAGGGGTAGGTACTGGCTGAACTGTTTATCCTCCCTTAGCAAGGGGGATCGCACACAGGGGGGCTTCTGTGGATTTAGGTATTTTCTCCTTGCATTTAGCTGGGGCTTCCTCAATTTTAGGTGCTGTGAACTTTATTACAACCTGTATTAACATACGGTCTCCTGGTATAACTATGGATCGGATACCTCTCTTTGTATGATCGGTTTTTATTACAGCGATTTTACTACTTCTATCCCTCCCTGTTTTAGCTGGAGCTATTACAATGCTTCTAACAGATCGTAACTTAAACACTTCATTCTTTGACCCCAGAGGAGGAGGAGACC???????????????????????   [1101]
Requeson      CGCTTGGT-TTATAC--C-TACCAAGTAGATT-CTGCCCAATG-A-AT-TT--TTGAATGGCCGCAGTACCCT-GACTGTGCTAAGGTAGCATAATAACTTGTCTTTTAATTGAAGGCTAGAATGAATGAACTGACG--A-AGGGGA-T-ACTGTCTC-AGA-AA-GG-TA--A--A-G-A-A-AA-TTT-A-TATTCA-GGTAAAAAATCCTGAAAGATGTAGAGGGACGATAAGACCCTAAAAGCTTTA--CC-CT-TA-AA-C-C---CC--A-AG--TT-TCT-CTAG-ATAT-A--ACGGGC-TTA--ACGGGT--T--TTCA-CTGGGGCGGTGCCTCTACC-TA-A-C-TAGAGT-AA-T-GT-AAACACCTTGAGTG-A-A-TAT-ATACCT-ACC-C-T-T--A-CTA-A-AGG-AT---T-T-A----GG---C---AAGTTACTTTAGGGATAACAG-CGTAATTCTCTGAGAGAGCCCCTATCGACCAGAGAGTTTACGACCTCGATGTTGAATTGAAG-A-CT-TAGCT--AGAGAAGCA--T-TT-A-G-C-TCT-AAG-AAGACTGTTCGTCTTTGGAATCTTCGACGCTCTACTTCGTGTTTGGGGGCTGAGCTGGCGCTGTAGGTACAGCACTCAGGGTGTTAATTCGGTTAGAGCTAGGTCAGCCTGGTAGATTTATTGGGGATGATCAAATCTATAATGTTGTTGTAACAGCTCACGCATTTGTTATAATTTTTTTCATAGTTATACCTATTATAATTGGAGGGTTTGGGAACTGACTGGTACCTCTTATGCTTGGTGCTCCTGATATAGCCTTCCCTCGTATAAACAATATAAGGTTTTGACTTTTACCTCCTTCTCTTACTCTCCTTCTAAGGAGAGGGCTAATTGAAAGAGGGGTAGGTACTGGCTGAACTGTTTATCCTCCCTTAGCAAGGGGGATCGCACACAGGGGGGCTTCTGTGGATTTAGGTATTTTCTCCTTGCATTTAGCTGGGGCTTCCTCAATTTTAGGTGCTGTGAACTTTATTACAACCTGTATTAACATACGGTCTCCTGGAATAACTATGGATCGGATACCTCTCTTTGTATGATCGGTTTTTATTACAGCGATTTTACTACTTCTATCCCTCCCTGTTTTAGCTGGAGCTATTACAATGCTTCTAACAGATCGTAACTTAAACACTTCATTCTTTGACCCCAGAGGAGGAGGAGACC???????????????????????   [1144]
BConcepcS     CGCTTGGT-T-TATAC-C-TACCAAGTAGATT-CTGCCCAATG-A-AT-TT--TTGAATGGCCGCAGTACCCT-GACTGTGCTAAGGTAGCATAATAACTTGTCTTTTAATTGAAGGCTAGAATGAATGAACTGACG--A-AGGGGA-T-ACTGTCTC-AGA-AA-GG-TA--A--A-G-A-A-AA-TTT-A-TATTCA-GGTAAAAAATCCTGAAAGATGTAGAGGGACGATAAGACCCTAAAAGCTTTA--CC-CT-TA-AA-C-C---CC--A-AG--TT-TCT-CTAG-ATAT-A--ACGGGC-TTA--ACGGGT--T--TTCA-CTGGGGCGGTGCCTCTACC-TA-A-C-TAGAGT-AA-T-GT-AAACACCTTGAGTG-A-A-TAT-ATACCT-ACC-C-T-T--A-CTA-A-AGG-AT---T-T-A----GG---C---AAGTTACTTTAGGGATAACAG-CGTAATTCTCTGAGAGAGCCCCTATCGACCAGAGAGTTTACGACCTCGATGTTGAATTGAAG-A-CT-TAGCT--AGAGAAGCA--T-TT-A-G-C-TCT-AAG-AAGACTGTTCGTCTTTGGAATCTTCGACGCTCTACTTCGTGTTTGGGGGCTGAGCTGGCGCTGTAGGTACAGCACTCAGGGTGTTAATTCGGTTAGAGCTAGGTCAGCCTGGTAGATTTATTGGGGATGATCAAATCTATAATGTTGTTGTAACAGCTCACGCATTTGTTATAATTTTTTTCATAGTTATACCTATTATAATTGGAGGGTTTGGGAACTGACTGGTACCTCTTATGCTTGGTGCTCCTGATATAGCCTTCCCTCGTATAAACAATATAAGGTTTTGACTTTTACCTCCTTCTCTTACTCTCCTTCTAAGGAGAGGGCTAATTGAAAGAGGGGTAGGTACTGGCTGAACTGTTTACCCTCCCTTAGCAAGGGGGATCGCACACAGGGGGGCTTCTGTGGATTTAGGTATTTTCTCCTTGCATTTAGCTGGGGCTTCCTCAATTTTAGGTGCTGTAAACTTTATTACAACCTGTATTAACATACGGTCTCCTGGTATAACTATGGATCGGATACCTCTCTTTGTATGATCGGTTTTTATTACAGCGATTTTACTACTTCTATCCCTCCCTGTTTTAGCTGGAGCTATTACAATGCTTCTAACAGATCGTAACTTAAACACTTCATTCTTTGACCCCAGAGGAGGAGGAGACCCTGTCTTGTATCAGCACTTATTT   [1144]
Cholla        CGCCTGAT-TTTACC--C-CATCAGGTAGACT-CTGCCCAATG-A-A-G-T--TTGAATGGCCGCAGTACCCT-GACTGTGCTAAGGTAGCATAATAATTTGCCTCTTAATTGGAGGCTTGTATGAATGAGCTGACG--A-AGGGGG-C-CCTGTCTCCTGG-GG-GC-CA--A--A-GG--A-AA-TTT-A-TATTCA-GGTAAAAAATCCTGAGGGCTGTAGAGGGACGACAAGACCCTAAAAGCTTTA--CC-CT-CA-AC-C-C---CTG-A-A-A-CT-TTT-CTAG--TCA-A-GTCAGGC-TT-G-CCGGGT--T--TTCA-CTGGGGCGGTGTCTCTACT-TA-A-C-TAGAGC-AG-TA-A-AAACACCTTGAGTGAA-A-T-C-A-A-TT-ACC-C-T-T----AT-TT-AG--GT-T-TCA-A----AC--A----AAGTTACTTTAGGGATAACAG-CGTAATTCTCTGAAAGAGCCCATATCGACCGGAGAGTTTACGACCTCGATGTTGAATTGAAG-A-CT-TGGCT--AAAGCAGTA--T-TT-A-G-C-AAA-AAG-AAGACTGTTCGTCTTTTAAACCTTCAACCTTGTATTTTGTATTTGGAGCTTGAGCAGGAGGTGTGGGTACAGCACTTAGTATGTTAATTCGAACCGAATTGGGCCAGCCTGGAAGGTTTATTGGGGACGACCAGATTTATAATGTTATTGTAACAGCCCATGCATTTGTTATAATTTTCTTTATAGTGATACCTGTTATAATCGGGGGGTTTGGTAATTGACTAGTTCCCCTAATACTTGGGGCCCCTGATATAGCTTTCCCTCGTATAAACAATATGAGATTTTGGTTACTACCCCCTTCATTAACCCTACTCCTAAGTAGAGGGCTGATTGAAAGAGGAGTGGGGACCGGTTGAACTGTCTACCCTCCTTTAGCAGGGGGGGTTGCCCACAGGGGGGCATCCGTTGATCTAGGTATCTTCTCTTTACACCTAGCTGGAGCCTCTTCCATCCTAGGGGCTGTCAATTTTATCACAACTTGCATTAACATGCGCTCCGCTGGTATAACTATGGATCGTATACCTCTTTTCGTATGGTCTGTATTTATTACGGCGATCCTGCTACTCTTATCTCTTCCTGTCTTAGCCGGAGCGATCACCATGTTACTTACAGATCGAAATTTAAATACCTCTTTCTTTGATCCTAGAGGAGGAGGAGACCCTGTCTTATATCAACACTTGTTT   [1143]
PPenasco      CGCCTGAT-T-TTACC-C-CATCAGGTAGACT-CTGCCCAATG-A-A-G-T--TTGAATGGCCGCAGTACCCT-GACTGTGCTAAGGTAGCATAATAATTTGCCTCTTAATTGGAGGCTTGTATGAATGAGCTGACG--A-AGGGGG-CC-CTGTCTCCTGG--G-GACCA--A--A-GG--A-AA-TTT-A-TATTCA-GGTAAAAAATCCTGAGGGCTGTAGAGGGACGACAAGACCCTAAAAGCTTTA--CC-CT-CA-AC-C-C---CTG-A-A-A-CT-TTT-CTAGTCA-A-A--TCAGGC-TT-G-CCGGGT--T--TTCA-CTGGGGCGGTGTCTCTACT-TA-A-C-TAGAGC-AG-TA-A-AAACACCTTGAGTGAA-A-T-C-A-A-TT-ACC-C-T-T----AT-TT-AG--GT-T-TCA-A----AC-------AAGTTACTTTAGGGATAACAG-CGTAATTCTCTGAAAGAGCCCATATCGACCGGAGAGTTTACGACCTCGATGTTGAATTGAAG-A-CT-TGGCT--AAAGCAGTA--T-TT-A-G-C-AAA-AAG-AAGACTGTTCGTCTTTTAAACCTTCAACCTTGTATTTTGTATTTGGAGCTTGAGCAGGAGGTGTGGGTACAGCACTTAGTATGTTAATTCGAACCGAATTGGGCCAGCCTGGAAGGTTTATTGGGGACGACCAGATTTATAATGTTATTGTAACAGCCCATGCATTTGTTATAATTTTCTTTATAGTGATACCTGTTATAATCGGGGGGTTTGGTAATTGACTAGTTCCCCTAATACTTGGGGCCCCTGATATAGCTTTCCCTCGTATAAACAATATGAGATTTTGGTTACTACCCCCTTCATTAACCCTACTCCTAAGTAGAGGGCTGATTGAAAGAGGAGTGGGGACCGGTTGAACTGTCTACCCTCCTTTAGCAGGGGGGATCGCCCACAGGGGAGCATCCGTTGATCTAGGTATCTTCTCTTTACACCTAGCTGGAGCCTCTTCCATCCTAGGGGCTGTCAATTTTATCACAACTTGCATTAACATACGCTCCGCTGGTATAACTATGGATCGTATACCTCTTTTCGTATGGTCTGTATTTATTACGGCGATCCTGCTACTCTTATCTCTTCCTGTCTTAGCCGGAGCGATCACCATGTTACTTACAGATCGAAATTTAAATACCTCTTTCTTTGATCCTAGGGGAGGAGGAGACCCTGTCTTATATCAACACTTGTTT   [1142]
Puertecitos1  -----------------------------------------------------TTGAATGGCCGCAGTACCCT-GACTGTGCTAAGGTAGCATAATAATTTGCCTCTTAATTGGAGGCTTGTATGAATGAGCTGACG--A-AGGGGG-C-CCTGTCTCCTGGGGGC-CA-AAGGA---------AA-TTT-A-TATTCA-GGTAAAAAATCCTGAGGGCTGTAGAGGGACGACAAGACCCTAAAAGCTTTA--CC-CC-CA-ACCCCTGAAACTTTTCTAGTC--AA-ATCA--GGCT-TG------------CCGGGT--T--TTCA-CTGGGGCGGTGTCTCTACT-TAACTAGAGC-AGTAA------AAACACCTTGAGTG-AA-AT-CAATTACCCTTATT-T--AGGTTTC-AAACA------------------------AAGTTACTTTAGGGATAACAG-CGTAATTCTCTGAGAGAGCCCATATCGACCGGAGAGTTTACGACCTCGATGTTGAATTGAAG-A-CT-TGGCT--AAAGCAGTA--T-TT-A-G-C-AAA-AAG-AAGACTGTTCGTCTTTTAAACCTTCAACCTTGTATTTTGTATTTGGAGCTTGAGCAGGAGGTGTGGGTACAGCACTTAGTATGTTAATTCGAACCGAATTGGGCCAGCCTGGAAGGTTTATTGGGGACGACCAGATTTATAATGTTATTGTAACAGCCCATGCATTTGTTATAATTTTCTTTATAGTGATACCTGTTATAATCGGGGGGTTTGGTAATTGACTAGTTCCCCTAATACTTGGGGCTCCTGATATAGCTTTCCCTCGTATAAACAATATGAGATTTTGGTTACTACCTCCTTCATTAACCCTACTCCTAAGTAGAGGGCTGGTTGAAAGAGGAGTGGGAACCGGTTGAACTGTCTACCCTCCTTTAGCAGGGGGGATTGCCCACAGGGGAGCATCCGTTGATCTAGGTATCTTCTCTTTACACCTAGCTGGAGCCTCTTCCATCCTAGGGGCTGTCAATTTTATCACAACTTGCATTAACATGCGCTCCGCTGGTATAACTATGGATCGTATACCTCTTTTCGTATGGTCTGTATTTATTACGGCGATCCTACTACTCTTATCTCTTCCTGTCTTAGCCGGAGCGATCACCATGTTACTTACAGATCGAAATTTAAATACCTCTTTCTTTGATCCTAGGGGAGGAGGAGACC???????????????????????   [1101]
Puertecitos2  -----------------------------------------------------TTGAATGGCCGCAGTACCCT-GACTGTGCTAAGGTAGCATAATAATTTGCCTCTTAATTGGAGGCTTGTATGAATGAGCTGACG--A-AGGGGG-C-CCTGTCTCCTGGGGGC-CA-AAGGA---------AA-TTT-A-TATTCA-GGTAAAAAATCCTGAGGGCTGTAGAGGGACGACAAGACCCTAAAAGCTTTA--CC-CC-CA-ACCCCTGAAACTTTTCTAGTC--AA-ATCA--GGCT-TG------------CCGGGT--T--TTCA-CTGGGGCGGTGTCTCTACT-TAACTAGAGC-AGTAA------AAACACCTTGAGTG-AA-AT-CAATTACCCTTATT-T--AGGTTTC-AAACA------------------------AAGTTACTTTAGGGATAACAG-CGTAATTCTCTGATAGAGCCCATATCGACCGGAGAGTTTACGACCTCGATGTTGAATTGAAG-A-CT-TGGCT--AAAGCAGTA--T-TT-A-G-C-AAA-AAG-AAGACTGTTCGTCTTTTAAACCTTCAACCTTGTATTTTGTATTTGGAGCTTGAGCAGGAGGTGTAGGTACAGCACTTAGTATGTTAATTCGAACCGAATTGGGCCAGCCTGGAAGGTTTATTGGGGACGACCAGATTTATAATGTTATTGTAACAGCCCATGCATTTGTTATAATTTTCTTTATAGTGATACCTGTTATAATCGGGGGGTTTGGTAATTGACTAGTTCCCCTAATACTTGGGGCTCCTGATATAGCTTTCCCTCGTATAAACAATATGAGATTTTGGTTACTACCCCCTTCATTAACCCTACTCCTAAGTAGAGGGCTGGTTGAAAGAGGAGTGGGAACCGGTTGAACTGTCTACCCTCCTTTAGCAGGGGGGATTGCCCACAGGGGAGCATCCGTTGATCTAGGTATCTTCTCTTTACACCTAGCTGGAGCCTCTTCCATCCTAGGGGCTGTCAATTTTATCACAACTTGCATTAACATGCGCTCCGCTGGTATAACTATGGATCGTATACCTCTTTTCGTATGGTCTGTATTTATTACGGCGATCCTGCTACTCTTATCTCTTCCTGTCTTAGCCGGAGCGATCACCATGTTACTTACAGATCGAAATTTAAATACCTCTTTCTTTGATCCTAGGGGAGGAGGAGACC???????????????????????   [1101]
SanFelipe     CGCCTGAT-TTTACC--C-CGTCAGGTAGACT-CTGCCCAATG-A-A-G-T--TTGAATGGCCGCAGTACCCT-GACTGTGCTAAGGTAGCATAATAATTTGCCTCTTAATTGGAGGCTTGTATGAATGAGCTGACG--A-AGGGGG-C-CCTGTCTCCTGG-GG-GC-CA--A--A-GG--A-AA-TTT-A-TATTCA-GGTAAAAAATCCTGAGGGCTGTAGAGGGACGACAAGACCCTAAAAGCTTTA--CC-CT-CA-AC-C-C---CTG-A-A-A-CT-TTT-CTAGTCA-A-A--TCAGGC-TT-G-CCGGGT--T--TTCA-CTGGGGCGGTGTCTCTACT-TA-A-C-TAGAGC-AG-TA-A-AAACACCTTGAGTGAA-A-T-C-A-A-TT-ACC-C-T-T----AT-TT-AG--GT-T-TCA-A----AC--A----AAGTTACTTTAGGGATAACAG-CGTAATTCTCTGAAAGAGCCCATATCGACCGGAGAGTTTACGACCTCGATGTTGAATTGAAG-A-CT-TGGCT--AAAGCAGTA--T-TT-A-G-C-AAA-AAG-AAGACTGTTCGTCTTTTAAACCTTCAACCTTGTATTTTGTATTTGGAGCTTGAGCAGGAGGTGTGGGTACAGCACTTAGTATGTTAATTCGAACCGAATTGGGCCAGCCTGGAAGGTTTATTGGGGACGACCAGATTTATAATGTTATTGTAACAGCCCATGCATTTGTTATAATTTTCTTTATAGTGATACCTGTTATAATCGGGGGTTTTGGTAATTGACTAGTTCCCCTAATACTTGGGGCTCCTGATATAGCTTTCCCTCGTATAAACAATATGAGATTTTGGTTACTACCCCCTTCATTAACCCTACTCCTAAGTAGAGGGTTGGTTGAAAGAGGAGTGGGGACCGGTTGAACTGTCTACCCTCCTTTAGCAGGAGGGATTGCCCACAGGGGAGCATCCGTTGATCTAGGTATCTTCTCTTTACACCTAGCTGGAGCCTCTTCCATCCTAGGGGCTGTCAATTTTATCACAACTTGCATTAACATGCGGTCCGCTGGTATAACTATGGATCGTATACCTCTTTTCGTATGGTCTGTATTTATTACGGCGATCCTGCTACTCTTATCTCTTCCTGTCTTAGCCGGAGCGATCACCATGTTACTTACAGATCGAAATTTAAATACCTCTTTCTTTGATCCTAGAGGAGGAGGAGACCCTGTCTTATATCAACACTTGTTT   [1143]
SLGonzaga     CGCCTGAT-TTTACC--C-CATCAGGTAGACT-CTGCCCAATG-A-A-G-T--TTGAATGGCCGCAGTACCCT-GACTGTGCTAAGGTAGCATAATAATTTGCCTCTTAATTGGAGGCTTGTATGAATGAGCTGACG--A-AGGGGG-C-CCTGTCTCCTGG-GG-GT-CA--A--A-GG--A-AA-TTT-A-TATTCA-GGTAAAAAATCCTGAGGGCTGTAGAGGGACGACAAGACCCTAAAAGCTTTA--CC-CC-TA-AC-C-C---CTG-A-A-A-CT-TTT-CTAGTCG-A-A--TCAGGC-TT-G-CCGGGT--T--TTCA-CTGGGGCGGTGTCTCTACT-TA-A-C-TAGAGC-AG-TA-A-AAACACCTTGAGTGAA-A-C-C-A-A-TT-ACC-C-T-T----AT-TT-CG--GT-T-TCA-A----AC--A----AAGTTACTTTAGGGATAACAG-CGTAATTCTCTGAGAGAGTCCATATCGACCGGAGAGATTACGACCTCGATGTTGAATTGAAG-A-CT-TGGCT--AAAGCAGTA--T-TT-A-G-C-AAA-AAG-AAGACTGTTCGTCTTTTAAACCTTCAACCTTGTATTTTGTATTTGGAGCTTGAGCAGGAGGTGTGGGTACAGCACTTAGTATGTTAATCCGAACCGAATTGGGTCAGCCTGGAAGGTTTATTGGGGACGACCAGATTTATAATGTTATTGTAACAGCCCATGCATTTGTTATAATTTTCTTTATAGTGATACCTGTTATAATCGGAGGATTCGGCAATTGACTAGTTCCTCTAATACTTGGGGCTCCCGATATAGCTTTCCCTCGTATAAACAATATGAGATTTTGGCTACTACCCCCTTCATTAACCCTACTCCTGAGTAGAGGGCTGGTTGAAAGAGGAGTAGGAACCGGTTGAACTGTTTACCCTCCTTTAGCAGGAGGGATTGCCCACAGGGGGGCATCCGTTGATCTAGGTATCTTCTCTTTACACCTAGCAGGAGCCTCTTCCATCCTAGGGGCTGTCAATTTTATCACAACTTGCATTAACATACGCTCCGCCGGCATAACTATGGATCGTATGCCCCTTTTCGTATGGTCTGTGTTTATTACGGCGATCCTGCTACTCTTATCTCTTCCTGTCTTAGCTGGGGCGATTACCATGTTACTTACAGATCGAAATTTAAATACCTCTTTCTTTGATCCCAGAGGAGGGGGAGACCCTGTCTTATACCAACACTTGTTT   [1143]
PLobos        CGCCTGAT-T-TACC--C-TGTCAGGTAGACT-CTGCCCAATG-A-G-C-T--TTAAATGGCCGCAGTATTCT-GACTGTGCTAAGGTAGCATAATAATTTGTCTCTTAATTGGAGGCTTGTATGAATGAGCTGACG--A-AGGGGT-CC-CTGTCTCCGGG-AG-GA-CA--A--A-G-A-A-AA-TTT-A-TACTCA-GGTAAAAAATCCTGAGGGTTGTAGAGGGACGACAAGACCCTAAAAGCTTCA--CC-CT-TA-AC-C-C---CT--G-AG-ACC-TTT-CTAGACG-A-A--TCAGGG-CT-G-TCGGGT--T--TTCA-CTGGGGCGGTGTCTCTACT-CA-A-C-TAGAGA-AG-TA-A-AAACACCTTGAGTG-A-A-TTT-A-A-CC-ACC-C-T-T----AC-TA-AG--GT-T-TC--G----AG---T--AAAGTTACTTTAGGGATAACAG-CGTAATTTTCCGAAAGAGTCCATATCGACCGGAGAGTTTACGACCTCGATGTTGAATTGAAG-A-CT-TGGCT--AGAGCAGCA--T-TT-A-G-C-CAA-AAG-AAGACTGTTCGTCTTTTAAACCTTCGACTTTGTATTTTGTCTTTGGAGCTTGAGCGGGCGGTGTAGGTACAGCACTTAGTATATTAATTCGGACAGAATTAGGTCAGCCAGGGAGGTTTATTGGAGATGATCAAATCTATAATGTAATTGTAACTGCTCATGCATTTGTTATGATTTTTTTTATGGTTATACCTGTTATAATTGGAGGGTTTGGAAATTGACTGGTCCCTCTTATACTTGGGGCACCAGACATGGCTTTTCCGCGTATAAACAATATAAGATTTTGACTATTGCCCCCATCGTTAACACTCCTCCTATGTAGAGGACTGGTCGAGAGAGGGGTAGGGACAGGGTGGACTGTTTACCCGCCTTTGGCGAGGGGGATCGCCCACAGGGGGGCATCTGTGGATCTGGGTATTTTTTCTCTACATCTAGCTGGAGCCTCATCCATCTTAGGGGCTGTTAATTTCATTACAACTTGTATTAATATACGCTCCGCCGGTATAACAATGGACCGAATACCTCTTTTCGTGTGGTCTGTATTTATTACGGCAATTCTGCTACTCTTATCTCTGCCTGTTTTAGCTGGAGCTATCACCATGTTACTCACAGATCGTAATTTAAATACTTCTTTCTTTGACCCCAGTGGGGGAGGAGATCCTGTCTTGTATCAACATCTATTT   [1142]
PLibertad     CGCCTGAT-TTACC---C-TATCAGGTAGACT-CTGCCCAATG-A-G-C-T--TTAAATGGCCGCAGTATTCT-GACTGTGCTAAGGTAGCATAATAATTTGTCTCTTAATTGGAGGCTTGTATGAATGAGCTGACG--A-AGGGGT-C-CCTGTCTCCGGG-AG-GA-CA--A--A-G-A-A-AA-TTT-A-TACTCA-GGTAAAAAATCCTGAGGGTTGTAGAGGGACGACAAGACCCTAAAAGCTTCA--CC-CT-TA-AC-C-C---CT--G-AG-ACC-TTT-CTAGACG-A-A--TCAGGG-CT-G-TCGGGT--T--TTCA-CTGGGGCGGTGTCTCTACT-CA-A-C-TAGAGA-AG-TA-A-AAACACCTTGAGTG-A-A-TTT-A-A-CC-ACC-C-T-T----AC-TA-AG--GT-T-TC--G----AG-CA----AAGTTACTTTAGGGATAACAG-CGTAATTTTCCGAAAGAGTCCATATCGACCGGAGAGTTTACGACCTCGATGTTGAATTGAAG-A-CT-TGGCT--AGAGCAGCA--T-TT-A-G-C-CAA-AAG-AAGACTGTTCGTCTTTTAAACCTTCGACTTTGTATTTTGTCTTTGGAGCTTGAGCGGGCGGTGTAGGTACAGCACTTAGTATATTAATTCGGACAGAATTAGGTCAGCCAGGGAGATTTATTGGAGATGATCAAATCTATAATGTAATTGTAACTGCTCATGCATTTGTTATGATTTTTTTTATGGTTATACCTGTTATAATTGGAGGGTTTGGAAATTGACTGGTCCCACTTATACTTGGGGCGCCAGACATGGCTTTTCCGCGCATAAACAATATAAGATTTTGACTATTACCCCCATCGTTAACACTCCTCCTGTGTAGAGGACTGGTCGAGAGAGGGGTAGGGACAGGGTGGACTGTTTACCCACCTTTGGCGAGGGGGATCGCCCACAGGGGGGCATCTGTGGATCTGGGTATTTTTTCTCTACATCTAGCTGGAGCCTCATCCATCTTAGGGGCTGTTAATTTCATTACAACTTGTATTAATATACGCTCCGCCGGTATAACAATGGACCGAATACCTCTTTTCGTGTGGTCTGTATTTATTACGGCAATTCTACTGCTCTTATCTCTGCCTGTTTTAGCTGGAGCTATCACCATGTTACTCACAGATCGTAATTTAAATACTTCTTTCTTTGACCCCAGTGGGGGAGGAGATCCTGTCTTGTATCAACATCTATTT   [1142]
Viborit22     CGCCTGGT-T-CATC--C-TACCAGGTAGACT-CTGCCCAATG-A-AT--T--TTAAATGGCCGCAGTACCCT-GACTGTGCTAAGGTAGCATAATAATTTGTCTCTTAATTGGAGGCTTGAATGAATGAGCTGACG--A-AGAGGC-C-GCTGTCTCTAGG-AA-GA-CA--A--A-G-A-A-AA-TTT-A-TATTCG-GGTAAAAAATCCTGAAAGTTGTAGAGGGACGACAAGACCCTAAAAGCTTCT--CC-CT-TA-AT-C-C---CTG-A-A-A-CC-TTT-TTAG-TTAG-A--TCAGGC-TTA--CCGGGT--T--TTCA-CTGGGGCGGTGCCTCTACT-TA-A-C-TAGAGA-AG-TA-A-AAACACCTTGAGTGGA-A-C-T-A-A-TT-ACC-C-T-T--A-CT-T--AG--GT---T-ACA----AG-CA----AAGTTACTTTAGGGATAACAG-CGCAATTCTCTGAAAGAGCCCGTATCGACCGGAGAGTTTGCGACCTCGATGTTGAATTGAAG-A-CT-TAGCT--AAAGCAGCA--T-TT-A-G-C-AGA-AAG-AAGACTGTTCGTCTTTTAAACCTTC??????????????????????????????????????????CACGGCCCTTAGTGTGTTAATTCGAACTGAGTTAGGACAGCCTGGAAGGTTTATTGGGGACGATCAGATCTATAATGTTGTTGTAACTGCTCATGCATTTATCATAATTTTTTTTATAGTTATACCTGTGATAATTGGAGGGTTTGGAAATTGGCTGGTCCCTCTTATACTTGGGGCTCCAGATATAGCTTTCCCGCGTATAAATAATATAAGATTCTGATTACTACCCCCTTCATTGACCCTTCTGCTAAGCAGAGGACTGGTAGAAAGAGGAGTAGGGACCGGGTGAACCGTCTACCCTCCCTTGGCCAGAGGAATTGCTCACAGGGGGGCGTCCGTAGACTTAGGTATCTTCTCTCTACACCTAGCTGGAGCTTCGTCTATTTTAGGAGCTGTAAATTTTATTACAACTTGTGTCAACATACGCTCTGCGGGTATAACTATGGATCGTATACCTCTTTTCGTGTGATCAGTATTTATTACAGCAATTTTACTGCTCCTGTCCTTGCCCGTTCTAGCTGGAGCTATCACCATGTTACTAACAGATCGTAATCTAAATACTTCTTTCTTTGACCCTAGAGGGGGCGGAGATCCTGTCTTATATCAGCACTTATTT   [1142]
Viborit23     CGCCTGGT-T-CATC--C-TACCAGGTAGACT-CTGCCCAATG-A-AT--T--TTAAATGGCCGCAGTACCCT-GACTGTGCTAAGGTAGCATAATAATTTGTCTCTTAATTGGAGGCTTGAATGAATGAGCTGACG--A-AGAGGC-C-GCTGTCTCTAGG-AA-GA-CA--A--A-G-A-A-AA-TTT-A-TATTCG-GGTAAAAAATCCTGAAAGTTGTAGAGGGACGACAAGACCCTAAAAGCTTCT--CC-CT-TA-AT-C-C---CTG-A-A-A-CC-TTT-TTAG-TTAG-A--TCAGGC-TTA--CCGGGT--T--TTCA-CTGGGGCGGTGCCTCTACT-TA-A-C-TAGAGA-AG-TA-A-AAACACCTTGAGTGGA-A-C-T-A-A-TT-ACC-C-T-T--A-CT-T--AG--GT---T-ACA----AG-CA----AAGTTACTTTAGGGATAACAG-CGCAATTCTCTGAAAGAGCCCGTATCGACCGGAGAGTTTGCGACCTCGATGTTGAATTGAAG-A-CT-TAGCT--AAAGCAGCA--T-TT-A-G-C-AGA-AAG-AAGACTGTTCGTCTTTTAAACCTTC?ACTCTATATTTTGTGTTTGGTGCTTGGGCGGGAGGTGTAGGCACGGCCCTTAGTGTGTTAATTCGAACTGAGTTAGGACAGCCTGGAAGGTTTATTGGGGACGATCAGATCTATAATGTTGTTGTAACTGCTCATGCATTTATCATAATTTTTTTTATAGTTATACCTGTGATAATTGGAGGGTTTGGAAATTGGCTGGTCCCTCTTATACTTGGGGCTCCAGATATAGCTTTCCCGCGTATAAATAATATAAGATTCTGATTACTACCCCCTTCATTGACCCTTCTGCTAAGCAGAGGACTGGTAGAAAGAGGAGTAGGGACCGGGTGGACCGTCTACCCTCCCTTGGCCAGAGGAATTGCTCACAGGGGGGCGTCCGTAGACTTAGGTATCTTCTCTCTACACCTAGCTGGAGCTTCGTCTATTTTAGGAGCTGTAAATTTTATTACAACTTGTGTCAACATACGCTCTGCGGGTATAACTATGGATCGTATACCTCTTTTCGTGTGATCAGTATTTATTACAGCAATTTTACTGCTCCTGTCCTTGCCCGTTCTAGCTGGAGCTATCACCATGTTACTAACAGATCGTAATCTAAATACTT?????????????????????????????????????????????????????   [1142]
SRafaelcem    CGCCTGAT-TTACC---C-TATCAGGTAGACT-CTGCCCAATG-A-G-C-T--TTTAATGGCCGCAGTATCTT-AACTGTGCTAAGGTAGCATAATAATTTGTCTCTTAATTGGAGGCTTGTATGAATGAGCTGACG--A-AAAGAT-C-CCTGTCTCAAGGAAAG-CA-AGGGA---------AA-TTT-A-TATTCA-GGTAAAAAATCCTGAGAGTTGTAGGGGGACGATAAGACCCTAAAAGCTTTA--CC-CT-TA-ACTCCTGAACCTTTTCTAGCT---T-AAA-CAGGCT-TG------------CCGGGT--T--TTCG-CTGGGGCGGCGTCTCTATT-CAACTAGAG-AACTAA------AAACACTTTGAGTG-AAATTA-ACC-ACCCTTA-C-T-TAGG-TTACAAGCA------------------------AAGTTACTTTAGGGATAACAG-CGTAATTTTCTGAAAGAGCCCCTATCGACCAGAGAGTTTACGACCTCGATGTTGAATTGAAG-A-CT-TGGCT--AAAGCAGCA----TT-A-G-C-AAA-AAG-AAGACTGTTCGTCTTTTAAACCTTCGACTTTATATTTTGTGTTTGGAGCTTGGGCAGGTGCTGTGGGCACAGCACTTAGTATGCTAATTCGGACTGAGCTAGGACAGCCCGGAAGGCTTATCGGGGACGATCAAATTTACAATGTTATTGTAACTGCACACGCATTTGTTATAATTTTTTTTATAGTTATACCTGTAATAATTGGGGGCTTTGGAAACTGAATAGTACCTCTTATACTGGGGGCCCCAGATATGGCTTTCCCGCGTATAAACAATATAAGATTCTGGTTACTCCCGCCGTCGTTAACCCTTCTTCTAAGGAGGGGGCTAGTTGAAAGTGGAGTGGGAACTGGATGGACTGTTTACCCCCCTTTATCAAGGGGAATTGCCCATAGGGGAGCATCCGTAGATTTGGGTATTTTCTCCTTACACTTAGCTGGGGCTTCATCTATCCTAGGAGCTGTAAATTTTATTACAACATGTGTTAATATACGCTCTCCAGGTATAACTATAGACCGTATACCTCTCTTTGTGTGGTCTGTTTACATTACAGCAATCCTTCTACTTCTTTCCTTGCCTGTTTTAGCGGGCGCTATCACTATACTACTTACGGATCGTAATCTAAACACCTCATTTTTCGACCCTAGAGGAGGGGGAGACC???????????????????????   [1141]
SEsteban      CGCT-GGT-CTTACC--C-TATCAGGTAGACT-CTGCCCAATG-A-GT--A--TTAAATGGCCGCAGTATCCT-AACTGTGCTAAGGTAGCATAATAACTTGTCTTTTAATTGGAGGCTTGAATGAATGAGCTGACG--A-AAAGAT-T-TCTGTCTCAAGG-AGA-A-CA--A--A-G-A-A-AA-TTT-A-TATTCA-GGTAAAAAATCCTGAAAGCTGTAGAGGGACGATAAGACCCTAAAAGCTTCAT--C-CT-TA-AA-C-C---CTG-A-A-A-CT-TTT-CTAG-TT-T-AAATCAGGC-CTA--TCGGAT--T--TTCA-CTGGGGCGGTGTCTCTACT-TA-A-C-TAGAGA-GG-TA-A-AAACACCCTGAGTGAA-A-C-T-A-A-CT-ACC-C-T-T----AT-TT-AG--GT-C-TC--A----AG---T--AAAGTTACTTTAGGGATAACAG-CGCAATTTTCTGAAAGAGCTCATATCGACCAGAGAGATTGCGACCTCGATGTTGAATTGAAG-A-CT-TAGCT--AAAGCAGCA--T-TT-A-G-T-AAA-AAG-AAGACTGTTCGTCTTTTAATCCTTCGACTTTATATTTTGTGTTTGGTGGTTGAGCAGGTGCTGTAGGCACAGCACTTAGAGTGCTGATTCGAACTGAGTTGGGTCAGCCTGGAAGATTTATTGGAGACGATCAAATCTATAATGTTATTGTAACTGCCCATGCATTTGTTATAATTTTTTTTATAGTTATACCTGTTATAATTGGGGGTTTTGGAAACTGGTTAGTCCCTCTTATGCTTGGGGCCCCAGACATGGCCTTCCCCCGTATAAACAACATAAGATTTTGATTACTTCCGCCTGCATTGACCCTTCTCCTGAGTAGAGGGTTAGTTGAAAGAGGAGTTGGCACCGGATGGACTGTTTACCCTCCTTTAGCAAGAGGAATTGCCCACAGGGGAGCATCTGTAGATCTAGGAATTTTCTCCTTACACTTGGCCGGTGCTTCATCTATTCTAGGGGCTGTTAACTTTATTACGACCTGTGTCAATATACGCTCTCCTGGTATAACTATAGATCGTATGCCTCTCTTTGTGTGATCTGTATTTATTACAGCTATTTTACTTCTACTCTCTTTGCCTGTTTTAGCCGGAGCCATCACTATACTGCTGACAGATCGTAATTTAAACACTTCATTTTTTGACCCCAGAGGAGGAGGAGATCCTGTTCTGTATCAACATTTATT?   [1143]
Tiburon6      CGCCTGGT-TTAAC---C-TATCAGGTAGACT-CTGCCCAATG-A-A-A-T--TTTAATGGCCGCAGTATCTT-GACTGTGCTAAGGTAGCATAATAATTTGTCTCTTAATTGGAAACTTGGATGAATGAGTTGACG--A-AAAGAC-C-CCTGTCTCAAGG-AGA-G-CA--A--A-G-A-A-AA-TTT-A-TATTCA-GGTAAAAAATCCTGAGAGCTGTAGAGGGACGATAAGACCCTAAAAGCTTTA--CC-CC-TA-GTT--C---CTG-A-A-A-CT-TTT-CTAG-TTGA-A--ACAGGC-TTA--CCGGGT--T--TTCA-CTGGGGCGGTGTCTCTATT-TG-A-C-TAGAGA-AA-TA-A-AAACACCCTGAGTGAA-A-C-C-A-A-CT-A-C-C-T-T--T-AT-TT-AG--AT-TAC-A-A----AC--A----AAGTTACTTTAGGGATAACAG-CGTAATTTTCTGAAAGAGCTCCTATCGACCAGAGAGTTTACGACCTCGATGTTGAATTGAAG-A-CT-TGGCT--AAAGCAGCA--T-TT-A-G-C-AGT-AAG-AAGACTGTTCGTCTTTTAAACCTTCAACTTTATATTTTGTGTTTGGGGCTTGAGCTGGTGCTGTAGGCACAGCACTTAGTATGCTAATCCGAACTGAACTAGGCCAACCTGGGAGGTTTATCGGAGACGATCAGATTTATAATGTTATTGTAACTGCTCATGCATTTGTCATAATTTTTTTTATAGTTATACCTGTTATAATTGGAGGTTTTGGAAACTGATTGGTGCCTCTTATACTTGGAGCGCCAGACATAGCTTTCCCTCGAATAAACAATATAAGATTTTGATTACTCCCCCCTTCATTAACTCTTCTCTTAAGCAGAGGGTTAGTTGAAAGGGGAGTTGGAACAGGATGGACTGTTTATCCTCCTCTGGCAAGAGGAATTGCCCATAGAGGAGCGTCTGTAGACTTAGGTATTTTCTCTCTGCATTTAGCGGGGGCTTCATCTATTTTAGGGGCTGTTAACTTTATTACAACTTGTGTAAATATACGCTCTGCAGGTATAACTATGGACCGAATACCTCTCTTCGTGTGGTCTGTATTTATCACAGCTATCTTACTTCTTCTTTCCCTGCCTGTTTTAGCTGGCGCTATCACTATACTGCTCACAGACCGAAATTTAAATACATCGTTTTTTGACCCTAGGGGGGGGGGAGATCCTGTTTTATATCAGCATTTATTT   [1142]
Tiburon7      CGCCTGGT-TTAAC---C-TATCAGGTAGACT-CTGCCCAATG-A-A-A-T--TTTAATGGCCGCAGTATCTT-GACTGTGCTAAGGTAGCATAATAATTTGTCTCTTAATTGGAAACTTGGATGAATGAGTTGACG--A-AAAGAC-C-CCTGTCTCAAGG-AGA-G-CA--A--A-G-A-A-AA-TTT-A-TATTCA-GGTAAAAAATCCTGAGAGCTGTAGAGGGACGATAAGACCCTAAAAGCTTTA--CC-CT-TA-GTT--C---CTG-A-A-A-CT-TTT-CTAG-TTGA-A--ACAGGC-TTA--CCGGGT--T--TTCA-CTGGGGCGGTGTCTCTATT-TG-A-C-TAGAGA-AA-TA-A-AAACACCCTGAGTGAA-A-C-C-A-A-CT-A-C-C-T-T--T-AT-TT-AG--AT-TAC-A-A----AC--A----AAGTTACTTTAGGGATAACAG-CGTAATTTTCTGAAAGAGCTCCTATCGACCAGAGAGTTTACGACCTCGATGTTGAATTGAAG-A-CT-TGGCT--AAAGCAGCA--T-TT-A-G-C-AGT-AAG-AAGACTGTTCGTCTTTTAAACCTTC?????????????????????????????????????????GCACGGCACTTAGTATGCTAATCCGAACTGAACTAGGCCAACCTGGGAGGTTTATCGGAGACGATCAGATTTATAATGTTATTGTAACTGCTCATGCATTTGTCATAATTTTTTTTATAGTTATACCTGTTATAATTGGAGGTTTTGGAAACTGATTGGTGCCTCTTATACTTGGAGCGCCAGACATAGCTTTCCCTCGAATAAACAATATAAGATTTTGATTACTCCCCCCCTCATTAACTCTTCTCTTAAGCAGAGGGTTAGTTGAAAGGGGAGTTGGAACAGGATGGACTGTTTATCCTCCTCTGGCAAGAGGAATTGCCCATAGAGGAGCGTCTGTAGACTTAGGTATTTTCTCTCTGCATTTAGCGGGGGCTTCATCTATTTTAGGGGCTGTTAACTTTATTACAACTTGTGTAAATATACGCTCTGCAGGTATAACTATGGACCGAATACCTCTCTTCGTGTGGTCTGTATTTATCACAGCTATCTTACTTCTTCTTTCCCTGCCTGTTTTAGCTGGCGCTATCACTATACTGCTCACAGACCGAAATTTAAATACATCGTTTTTTGACCCTAGAGGAGGGGGAGATCCTGTTTTATATCAGCATTTATTT   [1142]
Tiburon8      CGCCTGGT-TTAAC---C-TATCAGGTAGACT-CTGCCCAATG-A-A-A-T--TTTAATGGCCGCAGTATCTT-GACTGTGCTAAGGTAGCATAATAATTTGTCTCTTAATTGGAAACTTGGATGAATGAGTTGACG--A-AAAGAC-C-CCTGTCTCAAGG-AGA-G-CA--A--A-G-A-A-AA-TTT-A-TATTCA-GGTAAAAAATCCTGAGAGCTGTAGAGGGACGATAAGACCCTAAAAGCTTTA--CC-CC-TA-GTT--C---CTG-A-A-A-CT-TTT-CTAG-TTGA-A--ACAGGC-TTA--CCGGGT--T--TTCA-CTGGGGCGGTGTCTCTATT-TG-A-C-TAGAGA-AA-TA-A-AAACACCCTGAGTGAA-A-C-C-A-A-CT-A-C-C-T-T--T-AT-TT-AG--AT-TAC-A-A----AC--A----AAGTTACTTTAGGGATAACAG-CGTAATTTTCTGAAAGAGCTCCTATCGACCAGAGAGTTTACGACCTCGATGTTGAATTGAAG-A-CT-TGGCT--AAAGCAGCA--T-TT-A-G-C-AGT-AAG-AAGACTGTTCGTCTTTTAAACCTTCAACTTTATATTTTGTGTTTGGAGCTTGAGCTGGTGCTGTAGGCACGGCACTTAGTATGCTAATCCGAACTGAACTAGGCCAACCTGGGAGGTTTATTGGAGACGATCAGATTTATAATGTTATTGTAACTGCTCATGCATTTGTCATAATTTTTTTTATAGTTATACCTGTTATAATTGGAGGTTTTGGAAACTGATTGGTGCCTCTTATACTTGGAGCGCCAGACATAGCTTTCCCTCGAATAAACAATATAAGATTTTGATTACTCCCCCCTTCATTAACTCTTCTATTAAGCAGAGGGTTGGTTGAAAGGGGAGTTGGAACAGGATGGACTGTTTATCCTCCTCTGGCAAGAGGAATTGCCCATAGAGGAGCGTCTGTAGACTTAGGTATTTTCTCTCTGCATTTAGCGGGGGCTTCATCTATTTTAGGGGCTGTTAACTTTATTACAACTTGTGTAAATATACGCTCTGCAGGTATAACTATGGACCGAATACCTCTCTTCGTGTGGTCTGTATTTATCACAGCTATCTTACTTCTTCTTTCCCTGCCTGTTTTAGCTGGCGCTATCACTATACTGCTCACAGACCGGAATTTAAATACATCGTTTTTTGACCCTAGAGGAGGGGGAGATCCTGTTTTATATCAGCATTTATTT   [1142]
IDatil        CGCCTGGT-T-TAA-T-C-TATCAGGTAGACT-CTGCCCAATG-A-A-A-T--TTTAATGGCCGCAGTATCTT-GACTGTGCTAAGGTAGCATAATAATTTGTCTCTTAATTGGAAACTTGGATGAATGAGTTGACG--A-AAAGAT-CC-CTGTCTCAAGG-AGA-G-CA--A--A-G-A-A-AA-TTT-A-TATTCA-GGTAAAAAATCCTGAGAGCTGTAGAGGGACGATAAGACCCTAAAAGCTTTA--CC-CC-TA-GTT--C---CTG-A-A-A-CT-TTT-CTAG-TTGA-A--ACAGGC-TTA--CCGGGT--T--TTCA-CTGGGGCGGTGTCTCTATT-TG-A-C-TAGAGA-AA-TA-A-AAACACCCTGAGTGAA-A-C-C-A-A-CT-A-C-C-T-T--T-AT-TT-AG--AT-TAC-A-A----AC--A----AAGTTACTTTAGGGATAACAG-CGTAATTTTCTGAAAGAGCTCCTATCGACCAGAGAGTTTACGACCTCGATGTTGAATTGAAG-A-CT-TGGCT--AAAGCAGCA--T-TT-A-G-C-AGT-AAG-AAGACTGTTCGTCTTTTAAACCTTCAACTTTATATTTTGTGTTTGGGGCTTGAGCTGGTGCTGTAGGCACGGCACTTAGCATGCTAATCCGAACTGAGCTAGGCCAACCTGGGAGGTTTATTGGAGACGATCAGATTTATAATGTTATTGTAACTGCTCATGCATTTGTCATAATTTTTTTTATAGTTATACCTGTTATAATTGGAGGTTTTGGAAACTGATTGGTGCCTCTTATACTTGGAGCGCCAGACATAGCTTTCCCTCGAATAAACAATATAAGATTTTGATTACTCCCCCCTTCATTAACTCTTCTATTAAGCAGAGGGTTGGTTGAAAGGGGAGTTGGAACAGGATGGACTGTTTATCCTCCTCTGGCAAGAGGAATTGCCCATAGAGGAGCGTCTGTAGACTTAGGTATTTTCTCTCTGCATTTAGCGGGGGCTTCATCTATTTTAGGGGCTGTTAACTTTATTACAACTTGTGTAAATATACGCTCTGCAGGTATAACTATGGACCGAATACCTCTCTTCGTGTGGTCTGTATTTATCACAGCTATCTTACTTCTTCTTTCCCTGCCTGTTTTAGCTGGCGCTATCACTATACTGCTCACAGACCGAAATTTAAATACATCGTTTTTTGACCCTAGAGGAGGGGGAGATCCTGTATTATATCAGCATTTATTT   [1142]
Cholludo      CGCCTGGT-TTAA-T--C-TATCAGGTAGACT-CTGCCCAATG-A-A-A-T--TTTAATGGCCGCAGTATCTT-GACTGTGCTAAGGTAGCATAATAATTTGTCTCTTAATTGGAAACTTGGATGAATGAGTTGACG--A-AAAGAT-C-CCTGTCTCAAGG-AGA-G-CA--A--A-G-A-A-AA-TTT-A-TATTCA-GGTAAAAAATCCTGAGAGCTGTAGAGGGACGATAAGACCCTAAAAGCTTTA--CC-CC-TA-GTT--C---CTG-A-A-A-CT-TTT-CTAG-TTGA-A--ACAGGC-TTA--CCGGGT--T--TTCA-CTGGGGCGGTGTCTCTATT-TG-A-C-TAGAGA-AA-TA-A-AAACACCCTGAGTGAA-A-C-C-A-A-CT-A-C-C-T-T--T-AT-TT-AG--AT-TAC-A-A----AC--A----AAGTTACTTTAGGGATAACAG-CGTAATTTTCTGAAAGAGCTCCTATCGACCAGAGAGTTTACGACCTCGATGTTGAATTGAAG-A-CT-TGGCT--AAAGCAGCA--T-TT-A-G-C-AGT-AAG-AAGACTGTTCGTCTTTTAAACCTTCAACTTTATATTTTGTGTTTGGAGCTTGAGCTGGTGCTGTAGGCACGGCACTTAGTATGCTAATCCGAACTGAACTAGGCCAACCTGGGAGGTTTATTGGAGACGATCAGATTTATAATGTTATTGTAACTGCTCATGCATTTGTCATAATTTTTTTTATAGTTATACCTGTTATAATTGGAGGTTTTGGAAACTGATTGGTGCCTCTTATACTTGGAGCGCCAGACATAGCTTTCCCTCGAATAAACAATATAAGATTTTGATTACTCCCCCCTTCATTAACTCTTCTATTAAGCAGAGGGTTGGTTGAAAGGGGAGTTGGAACAGGATGGACTGTTTATCCTCCTCTGGCAAGAGGAATTGCCCATAGAGGAGCGTCTGTAGACTTAGGTATTTTCTCTCTGCATTTAGCGGGGGCTTCATCTATTTTAGGGGCTGTTAACTTTATTACAACTTGTGTAAATATACGCTCTGCAGGTATAACTATGGACCGAATACCTCTCTTCGTGTGGTCTGTATTTATCACAGCTATCTTACTTCTTCTTTCCCTGCCTGTTTTAGCTGGCGCTATCACTATACTGCTCACAGACCGAAATTTAAATACAT?????????????????????????????????????????????????????   [1142]
SFrancisq     CGCCTGAT-TTA-CA--C-TATCAGGTAGACT-CTGCCCAATG-A-TT--T--TTAAATGGCCGCAGTATCTT-GACTGTGCTAAGGTAGCATAATAATTTGTCTCTTAATTGGAGGCTCGAATGAACGAGCTGACG--A-AGAGGT-C-TCTGTCTC-AGGGAG-GA-CA--A--A-GG--A-AA-TTT-A-TACTCA-GGTAAAAAATCCTGAAAGTTGTAGAGGGACGATAAGACCCTAAAAGCTTTATATC-CT-TA-AC-C-C---CTG-A-A-A-TT-TTT-CTAA-CTAG-A--TTAGGG-TTA--CTGGAT--T--TTTG-CTGGGGCGGCACCTCTACT-TA-A-C-TAGAGG-GG-TA-A-AAACACCTTGAGTGAA-A-C-C-A-A-CT-ACC-C-T-T--A-CT-T--AG--GT-T-T-T-T----AG-CA----AAGTTACTTTAGGGATAACAG-CGTAATCCCCTGAGAGAGCCCGTATTGACCAGGGAGTTTGCGACCTCGATGTTGAATTGAAG-A-CT-TAGCT--AAAGCAGCA--T-TT-G-G-C-AAA-AAG-AAGACTGTTCGTCTTTTAAACCTTCAACTCTATATTTTGTGTTTGGAGCTTGAGCAGGTGCTCTAGGCACAGCACTAAGAATACTAATCCGGACTGAGCTAGGGCAACCCGGAAGATTTATCGGAGATGATCAAATCTATAATGTTATTGTAACTGCCCACGCCTTTGTTATAATTTTTTTTATAGTTATACCTGTTATAATTGGGGGCTTTGGAAATTGATTAGTCCCTCTTATACTAGGAGCCCCAGATATGGCCTTCCCGCGCATAAATAATATAAGATTTTGATTACTCCCACCCTCATTGACTCTCCTTCTAAGCAGAGGGCTAGTGGAAAGAGGAGTCGGTACTGGGTGGACTGTTTACCCTCCTTTAGCAAGAGGTATCGCTCATAGGGGGGCCTCTGTGGATCTAGGTATTTTCTCTCTACATCTGGCAGGAGCGTCATCTATTTTAGGAGCCGTTAATTTTATCACAACCTGTATTAATATACGCTCTGCTGGTATAACTATAGACCGGATACCCCTCTTCGTATGATCAGTATTCATCACAGCAATTTTATTGCTTCTCTCTTTGCCTGTTTTAGCAGGAGCTATTACTATGTTACTTACAGATCGTAATTTAAACACATCATTCTTCGACCCTGGAGGAGGAGGAGACCCTGTTTTATATCAGCACCTATTT   [1144]
SanBruno      -------------------------------T-CTGCCCAATG-A-ATC-T--TT-AATGGCCGCAGTACCCT-GACTGTGCTAAGGTAGCATAATAATTTGTCTTTTAATTGGAGGCTTGAATGAACGAGCTGACG--A-AGAGGT-C-TCTGTCTCAAGG-AG-GA-CA--A--A-G-A-A-AA-TTT-A-TATTCA-GGTAAAAAATCCTGAGAGCTGTAGAGGGACGACAAGACCCTAAAAGCTTTA--TC-CT-TA-AC-C-C---CTG-A-A-T-TT-TTT-CTAG-CT-C-A-GTCAGGG-CT-G-CTGGGT--T--TTCG-CTGGGGCGGTGCCTCTACT-CA-A-C-TAGAGG-GG-TA-A-AAACACCTTGAGTGGA-A-C-T-A-A-CT-ACC-C-T-TGC---T-T--AG--GT-T-T-T-T----AG-CA----AAGTTACTTTAGGGATAACAG-CGTAATTCTTTGAAAGAGCCCATATCGACCAAAGAGCTTGCGACCTCGATGTTGAATTGAAG-A-CT-TAGCT--AAAGCAGCA--T-TT-A-G-C-GGA-AAG-AAGACTGTTCGTCTTTTAAACCTTCGACTTTATATTTTGTATTTGGAGCTTGAGCGGGTGCTGTAGGCACAGCACTAAGAATACTAATTCGAACTGAGCTAGGACAGCCTGGAAGATTTATTGGTGATGACCAAATCTATAATGTTATTGTAACTGCCCACGCATTTGTTATAATTTTTTTTATGGTTATACCTGTTATAATTGGGGGGTTTGGAAATTGGTTAGTTCCTCTTATACTTGGGGCCCCAGATATGGCCTTCCCGCGTATAAACAATATAAGATTTTGATTACTCCCTCCTTCATTAACTCTTCTTCTAAGTAGAGGGCTGGTGGAAAGAGGAGTCGGTACCGGGTGAACTGTCTACCCTCCTTTAGCAAGAGGTATCGCCCATAGAGGGGCCTCTGTGGATCTAGGTATTTTTTCCCTACATTTAGCAGGGGCTTCATCTATTTTAGGAGCAGTAAATTTTATTACGACTTGCATTAATATACGCTCTGCTGGTATAACTATAGACCGGATACCTCTTTTCGTGTGGTCAGTATTTATCACAGCAATTCTATTACTTCTTTCCCTGCCTGTTCTAGCTGGAGCTAT????????????????????????????????????????????????????????????????????????????????????????   [1116]
SBrunoS       CGCCTGAT-TTAT-T--C-TATCCGGTAGACT-CTGCCCAATG-A-ATC-T--TT-AATGGCCGCAGTACCCT-GACTGTGCTAAGGTAGCATAATAATTTGTCTTTTAATTGGAGGCTTGAATGAACGAGCTGACG--A-AGAGGT-C-TCTGTCTCAAGG-AG-GA-CA--A--A-G-A-A-AA-TTT-A-TATTCA-GGTAAAAAATCCTGAGAGCTGTAGAGGGACGACAAGACCCTAAAAGCTTTAT--C-CT-TA-AC-C-C---CTG-A-A-T-TT-TTT-CTAG-CT-C-A-GTCAGGG-CT-G-CTGGGT--T--TTCG-CTGGGGCGGTGCCTCTACT-CA-A-C-TAGAGG-GG-TA-A-AAACACCTTGAGTGGA-A-C-T-A-A-CT-ACC-C-T-TGC---T-T--AG--GT-T-T-T-T----AG-CA----AAGTTACTTTAGGGATAACAG-CGTAATTCTTTGAAAGAGCCCATATCGACCAAAGAGCTTGCGACCTCGATGTTGAATTGAAG-A-CT-TAGCT--AAAGCAGCA--T-TT-A-G-C-GGA-AAG-AAGACTGTTCGTCTTTTAAACCTTCAACTTTATATTTTGTATTTGGAGCTTGAGCGGGTGCCGTAGGCACAGCACTAAGAATACTAATTCGAACTGAGCTAGGGCAGCCTGGAAGATTTATTGGTGATGACCAAATCTATAATGTTATTGTAACTGCCCACGCATTTGTTATAATTTTTTTTATGGTTATACCTGTTATAATTGGGGGGTTTGGAAATTGGTTAGTTCCTCTTATACTTGGGGCCCCAGATATGGCTTTCCCGCGTATAAACAATATAAGATTTTGATTACTCCCTCCTTCATTAACTCTTCTTCTAAGTAGAGGGCTGGTGGAAAGAGGAGTCGGTACCGGGTGAACTGTCTACCCTCCTTTAGCAAGAGGTATCGCCCATAGAGGGGCCTCTGTGGATCTAGGTATTTTTTCCCTACATTTAGCAGGGGCTTCATCTATTTTAGGAGCAGTAAATTTTATTACGACTTGCATTAATATACGCTCTGCTGGTATAACTATAGACCGGATACCTCTTTTCGTGTGGTCAGTATTTATCACAGCAATTCTATTACTTCTTTCCCTGCCTGTTCTAGCTGGAGCTATTACTATGTTACTCACAGACCGTAATCTGAATACATCATTCTTTGACCCCAGAGGAGGAGGAGATCCTGTTCTATACCAGCACCTATTC   [1142]
SRosalia2     CGCT-GAT-TTAT-T--C-TATCCGGTAGACTGCTGCCCAATG-A-ATC-T--TT-AATGGCCGCAGTACCCTGGACTGTGCTAAGGTAGCATAATAATTTGTCTTTTAATTGGAGGCTTGAATGAACGAGCTGACG--A-AGAGGT-C-TCTGTCTCAAGG-AG-GA-CA--A--A-G-A-A-AA-TTT-A-TATTCA-GGTAAAAAATCCTGAGAGCTGTAGAGGGACGACAAGACCCTAAAAGCTTTAT--C-CT-TA-AC-C-C---CTG-A-A-T-TT-TTT-CTAG-CT-C-A-GTCAGGG-CT-G-CTGGGT--T--TTCG-CTGGGGCGGTGCCTCTACT-CA-A-C-TAGAGG-GG-TA-A-AAACACCTTGAGTGGA-A-C-T-A-A-CT-ACC-C-T-TGC---T-T--AG--GT-T-T-T-T----AG-CA----AAGTTACTTTAGGGATAACAG-CGTAATTCTTTGAAAGAGCCCATATCGACCAAAGAGCTTGCGACCTCGATGTTGAATTGAAG-A-CT-TAGCT--AAAGCAGCA--T-TT-A-G-C-GGA-AAG-AAGACTGTTCGTCTTTTAAACCTTCAACTTTATATTTTGTATTTGGAGCTTGAGCGGGTGCTGTAGGCACAGCACTAAGAATACTAATTCGAACTGAGCTAGGGCAGCCTGGAAGATTTATTGGTGATGACCAAATCTATAATGTTATTGTAACTGCCCACGCATTTGTTATAATTTTTTTTATGGTTATACCTGTTATAATTGGGGGGTTTGGAAATTGGTTAGTTCCTCTTATACTTGGGGCCCCAGATATGGCCTTCCCGCGTATAAACAATATAAGATTTTGATTACTCCCTCCTTCATTAACTCTTCTTCTAAGTAGAGGGCTGGTGGAAAGAGGAGTCGGTACCGGGTGAACTGTCTACCCTCCTTTAGCAAGAGGTATCGCCCATAGAGGGGCCTCTGTGGATCTAGGTATTTTTTCCCTACATTTAGCAGGGGCTTCATCTATTTTAGGAGCAGTAAATTTTATTACGACTTGCATTAATATACGCTCTGCTGGTATAACTATAGACCGGATGCCTCTTTTCGTGTGGTCAGTATTTATCACAGCAATTCTATTACTTCTTTCCCTGCCTGTTCTAGCTGGAGCTATTACTATGTTACTCACAGACCGTAATCTGAATACATCATTCTTTGACCCCAGAGGAGGAGGAGATC???????????????????????   [1143]
SPedroMar     CGCTTGAC-T-TACC--C-TGTCAGGTAGACT-CTGCCCAATG-A-AT--C--TTAAATGGCCGCAGTACCTT-GACTGTGCTAAGGTAGCATAATAATTTGTCTCTTAATTGGAGACTTGTATGAACGAGCTGACG--A-AGAGGC-T-TCTGTCTCGAGG-AG-GG-CA--A---GG-A-A-AA-TTT-A-TATTCA-GGTAAAAAATCCTGAGAGCTGTAGAGGGACGACAAGACCCTAAAAGCTTCA--CC-CT-TA-AC-C-C---CT--G-AG-ACT-TTT-CTAG-CT-T-A-ATCAGGA-TT-G-TTGGGT--T--TTCG-CTGGGGCGGTGCCTCTACT-TA-A-C-TAGAGG-AA-G-TAAAAACACCTTGAGTGAA-A-T-T-A-A--C-CAC-C-T-T--A-AC-TT-AG--GT-T-T-T-T----AG-CA----AAGTTACTTTAGGGATAACAG-CGTAATTCTCTGAGAGAGCCCATATCGACCAGGGAGCTTGCGACCTCGATGTTGAATTGAAG-A-CT-TAGCT--AAAGCAGCA--T-TT-A-G-C-A-AGAAG-AAGACTGTTCGTCTTTTAAACCTTCAACTTTATATTTTGTATTTGGAGCTTGGGCAGGTGCCGTAGGTACTGCATTAAGGATGCTAATTCGAACCGAGCTGGGACAGCCCGGAAGTTTTATTGGAGATGACCAAATCTATAATGTTATTGTAACTGCCCATGCATTTGTTATAATTTTTTTTATAGTCATACCTGTTATAATTGGAGGATTTGGGAATTGGCTAGTCCCTCTTATACTTGGTGCTCCAGATATAGCCTTCCCGCGCATAAATAATATAAGATTTTGGTTACTCCCCCCCTCATTAACTCTCCTTCTAAGTAGAGGGTTAGTAGAAAGGGGAGTTGGCACTGGATGGACCGTCTATCCTCCCTTGGCTAGAGGTATTGCCCATAGGGGGGCCTCTGTAGACTTAGGCATTTTCTCTCTTCACTTGGCGGGGGCTTCATCTATCTTAGGGGCTGTTAATTTTATTACAACTTGTATTAATATACGCTCTACTGGTATAACTATAGACCGAATACCTCTCTTTGTATGGTCAGTATTTATCACAGCAATCTTACTGCTTCTTTCCCTGCCTGTTCTGGCCGGAGCTATTACTATATTACTCACTGATCGTAATCTAAATACTTCATTCTTCGACCCTAGAGGAGGAGGAGATCCTGTTTTATATCAACACCTGTTC   [1143]
Careyes       CGCCTGGT-A-AAATT-A-TACCAGGTAGATT-CTGCCCAATG-A-A-C-T--TTAAATGGCCGCAGTATCCT-GACTGTGCTAAGGTAGCATAATAATTTGCCTCTTAATTGGAGGCTAGAATGAATGAACTGACG--A-AGAGCT-T-TCTGTCTC-AGA-AG-CT-TA--C--A-G-A-A-AA-TTT-A-TATTCA-GGTAAAAAATCCTGAAAGTTGTAGGGGGACGATAAGACCCTAAAAGCTTTA--CC-CT-TA-AA-C-T---CTA-A-AG--CAGTAA-AAAA-AT-T-A-TTTAGAT-TTA--TTGGGT--T--TTCA-CTGGGGCGGTGACTCTACC-TA-A-C-TAAAGC-CA-T-TC-AAATACTTTGAGTAAA-A-C-T-A-A--T-TAC-C-T-T--A-AT-TT-A-A-AT-C-T-A-C----AGA--T---AAGTTACTTTAGGGATAACAG-CGCAATTTTCTGAAAGAGCCCATATCGACCAGAAAGATTACGACCTCGATGTTGAATTGAAG-C-CT-TAGCT--AAAGCAGCA--T-TT-A-G-C-TTT-AAG-AAGACTGTTCGTCTTTTAAACCTTCAACTTTATATTTTGTTTTTGGAGCATGAGCTGGAGCCGTAGGAACTGCTCTTAGGATACTAATTCGAACTGAGTTAGGCCAACCAGGAAGGTTTATTGGGGATGATCAAATTTATAATGTAATTGTAACTGCTCACGCATTTGTCATAATTTTCTTTATGGTTATACCTGTGATGATTGGGGGGTTTGGTAATTGACTTGTACCTCTTATACTAGGGGCTCCAGATATGGCCTTCCCTCGTATAAATAATATAAGATTTTGGCTCTTGCCCCCCTCTTTAACTCTACTCTTAAGTAGAGGGTTAGTTGAAAGAGGAGTAGGAACAGGGTGAACTGTTTATCCCCCTCTGGCAAGAGGGATTGCTCATAGTGGAGCTTCTGTAGATTTAGGAATTTTTTCTTTGCATCTAGCTGGAGCTTCTTCTATCCTTGGTGCTGTAAATTTTATTACTACTTGCATTAATATACGTTCAGAAGGAATAACTATGGATCGAATACCTTTATTCGTATGATCAGTATTTATTACGGCAATTTTATTACTACTTTCTCTACCTGTTTTAGCAGGAGCTATTACTATGCTTTTGACAGATCGTAATTTAAATACTTCCTTCTTTGACCCTAGAGGGGGAGGAGACC???????????????????????   [1143]
Vallarta      CGCCTGGT-AAAATT--A-TACCAGGTAGATT-CTGCCCAATG-A-A-C-T--TTAAATGGCCGCAGTATCCT-GACTGTGCTAAGGTAGCATAATAATTTGCCTCTTAATTGGAGGCTAGAATGAATGAACTGACG--A-AGAGCT-T-TCTGTCTC-AGA-AG-CT-TA--C--A-G-A-A-AA-TTT-A-TATTCA-GGTAAAAAATCCTGAAAGTTGTAGGGGGACGATAAGACCCTAAAAGCTTTA--CC-CT-TA-AA-C-T---CTA-A-AG--C--AGT-AAAAAAT-T-A-TTTAGAT-TTA--TTGGGT--T--TTCA-CTGGGGCGGTGACTTTACC-TA-A-C-TAAAGC-CA-T-TC-AAATACTTTGAGTAAA-A-C-T-A-A--T-TAC-C-T-T--A-AT-TT-A-A-AT-C-T-A-C----AGAA-T---AAGTTACTTTAGGGATAACAG-CGCAATTTTCTGAAAGAGCCCATATCGACCAGAAAGATTACGACCTCGATGTTGAATTGAAG-C-CT-TAGCT--AAAGCAGCA--T-TT-A-G-C-TTT-AAG-AAGACTGTTCGTCTTTTAAACCTTCAACTTTATATTTTGTTTTCGGAGCATGAGCTGGAGCCGTAGGAACTGCTCTCAGGATACTAATTCGAACTGAGTTAGGTCAACCAGGAAGGTTTATTGGGGATGATCAAATTTATAATGTAATTGTAACTGCTCACGCATTTGTCATAATTTTCTTTATGGTTATACCTGTGATGATTGGAGGGTTTGGTAATTGACTTGTACCTCTTATACTAGGGGCTCCAGATATGGCCTTCCCTCGTATAAATAATATAAGATTTTGGCTCTTGCCCCCCTCTTTAACTCTACTCTTAAGTAGAGGGTTAGTTGAAAGAGGAGTAGGAACAGGGTGAACTGTTTATCCCCCTCTGGCAAGAGGGATTGCTCATAGTGGAGCTTCTGTAGATTTAGGAATTTTTTCTTTGCATCTAGCTGGAGCTTCTTCTATCCTTGGTGCTGTAAATTTTATTACTACTTGCATTAATATACGTTCAGAAGGAATAACTATGGATCGAATACCTTTATTCGTGTGGTCAGTATTTATTACGGCAATTTTATTATTACTTTCTCTACCTGTTTTAGCAGGAGCTATTACTATGCTTTTGACAGATCGTAATTTAAATACTTCCTTCTTTGACCCTAGAGGGGGAGGAGACCCTGTGTTGTACCAACATCTATTT   [1143]
BAngeles      CGCCTGGT-T-TACC--C-TACCAGGTAGACT-CTGCCCAATG-A-AT--T--TTAAATGGCCGCAGTATCCT-GACTGTGCTAAGGTAGCATAATAATTTGTCTCTTAATTGGAGGCTTGAATGAATGAGCTGACG--A-AGAGAT-CC-CTGTCTCAAGG-GA-GG-CA--A--A-G-A-A-AA-TTT-A-TATTTA-GGTAAAAAATCCTGAAAGCTGTAGAGGGACGACAAGACCCTAAAAGCTTAA--CC-CT-TA-AC-C-C---CT--G-AG--AT-TTT-TTAG-ATGA-A--TCAGGT-TTA--TCGGGT--T--TTCA-CTGGGGCGGTGTCTCTACT-TA-A-C-TAGAGA-AG-TA-A-AAACACCTTGAGTGAA-A-C-T-A-A-TT-ACC-C-T-T--A-CT-T--AG--GT-T-TC--A----AG---T--AAAGTTACTTTAGGGATAACAG-CGCAATTCTCTGAAAGAGCCCGTATCGACCAGGGAGTTTGCGACCTCGATGTTGAATTGAAG-A-CT-TGGCT--AAAGCAGCA--T-TT-A-G-C-AGA-AAG-AAGACTGTTCGTCTTTTAAACCTTC???????????????TTTTGGAGCTTGAGCTGGCGCGGTAGGTACAGCACTCAGTATGTTAATTCGAACTGAGCTAGGCCAGCCTGGAAGATTTATTGGGGATGATCAGATCTATAACGTTATTGTAACAGCTCACGCATTTGTCATAATTTTTTTTATAGTTATGCCTGTTATAATTGGGGGGTTTGGAAATTGATTAGTTCCTCTTATACTTGGAGCCCCAGACATAGCCTTTCCACGCATAAATAATATAAGATTCTGGTTATTACCTCCCTCTCTAACCCTTCTACTGAGAAGAGGGTTGGTTGAGAGAGGAGTAGGTACTGGGTGGACTGTCTACCCTCCCCTAGCCAGAGGGATTGCCCACAGGGGGGCGTCTGTAGACTTAGGTATTTTCTCTTTACATTTAGCTGGAGCTTCATCCATTTTAGGAGCTGTGAATTTCATTACAACTTGTATTAATATACGTTCTGCCGGTATAACTATAGACCGTATACCTCTCTTCGTGTGGTCTGTATTTATTACAGCAATTCTACTTCTTTTATCTTTGCCTGTTTTAGCTGGGGCTATCACTATGTTACTTACAGATCGCAATCTAAATACATCCTTCTTTGATCCTAGGGGAGGAGGAGATC???????????????????????   [1141]
PAbreojos     CGCTTGGT-TTATCT--T-TGCCAAGTAGATT-CTGCCCAATG-A-A-CCT--TTAAATGGCCGCAGTATCCT-GACTGTGCTAAGGTAGCATAATAATTTGCCTCTTAATTGGAGGCTAGAATGAATGAACTGACG--A-GGAGAT-A-ACTGTCTC--G--AG-GG-GA--ACTAAGG--A-AA-TTT-A-TATTCA-GGTAAAAAATCCTGAAAGTTGTAGAGGGACGATAAGACCCTAAAAGCTTTA--CC-CT-TC-A--C-C---CTT-C-A-A-AT-TGT-TCAA-CTTT-A--TTAAGG-TTA--ACGGGT--T--TTCA-CTGGGGCGGTGATTCTATT-AA-A-C-TAGAAT-AA-C-TC-AAACACCTTGAGTGAA-A-T-CT-T---T-CAC-C-T-TG---AT-TA-A-A-AT-C-T-A-A----AG-C-T---AAGTTACTTTAGGGATAACAG-CGCAATTTTCTGACAGAGCCCTTATCGACCAGAAAGATTACGACCTCGATGTTGAATTGAAA-A-CT-TAGCT--AGAGCAGCA--T-TT-A-G-TAT-T-AAG-AAGACTGTTCGTCTTTTAAACTTTC??????????????????????????????????????????????????????????????????????????????????????????????????????????????????????????????????????????????????????????????????????????????????????????????????????????????????????????????????????????????????????????????????????????????????????????????????????????????????????????????????????????????????????????????????????????????????????????????????????????????????????????????????????????????????????????????????????????????????????????????????????????????????????????????????????????????????????????????????????????????????????????????????????????????????????????????????????????????????????????????????????????????????
Scorpion4     CGCTTGGTC--TATCT-A-TACCAAGTAGATT-CTGCCCAATG-A-A-CCT--TTAAATGGCCGCAGTATCCT-GACTGTGCTAAGGTAGCATAATAATTTGCCTCTTAATTGGAGGCTAGAATGAATGAACTGACG--A-GGAGAT-A-ACTGTCTC-AGG--G-GA-A---ACTAAGG--A-AA-TTT-A-TACTCA-GGTAAAAAATCCTGAGAGTTGTAGAGGGACGATAAGACCCTAAAAGCTTTA--CC-CC-TC-AC-C-C---CTA-A-AG-CCA-TC--CAAC-CT-G-A--TTAGGG-CTA--ACGGGT--T--TTCA-CTGGGGCGGTGATCCCATC-TA-A-C-TGGAAT-AG-T-TA-AAACACTTTGAGTGAA-A-CTC-C-C--C-A-C-C-T-TG---AC-TA-A-A-AT-C-T-A-A----AG-T-T---AAGTTACTTTAGGGATAACAG-CGCAATTTTCTGATAGAGCCCTTATCGACCAGAAAGATTACGACCTCGATGTTGAATTGAAA-A-CT-TGACT--AGAGCAGCA--T-TT-A-G-T-TTT-AAG-AAGACTGTTCGTCTTTTAAACTTTC??????????????????????????????????????????????????????????????????????????????????????????????????????????????????????????????????????????????????????????????????????????????????????????????????????????????????????????????????????????????????????????????????????????????????????????????????????????????????????????????????????????????????????????????????????????????????????????????????????????????????????????????????????????????????????????????????????????????????????????????????????????????????????????????????????????????????????????????????????????????????????????????????????????????????????????????????????????????????????????????????????????????????
FrazerC2      CGCTTGGTC--TATCT-A-TACCAAGTAGATT-CTGCCCAATG-A-A-CCT--TTAAATGGCCGCAGTATCCT-GACTGTGCTAAGGTAGCATAATAATTTGCCTCTTAATTGGAGGCTAGAATGAATGAACTGACG--A-GGAGAT-A-ACTGTCTC-AGG--G-GA-A---ACTAAGG--A-AA-TTT-A-TACTCA-GGTAAAAAATCCTGAGAGTTGTAGAGGGACGATAAGACCCTAAAAGCTTTA--CC-CC-TC-AC-C-C---CTA-A-AG-CCA-TC--CAAC-CT-G-A--TTAGGG-CTA--ACGGGT--T--TTCA-CTGGGGCGGTGATCCCATC-TA-A-C-TGGAAT-AG-T-TA-AAACACTTTGAGTGAA-A-CTC-C-C--C-A-C-C-T-TG---AC-TA-A-A-AT-C-T-A-A----AG-T-T---AAGTTACTTTAGGGATAACAG-CGCAATTTTCTGATAGAGCCCTTATCGACCAGAAAGATTACGACCTCGATGTTGAATTGAAA-A-CT-TGACT--AGAGCAGCA--T-TT-A-G-T-TTT-AAG-AAGACTGTTCGTCTTTTAAACTTTC??????????????????????????????????????????????????????????????????????????????????????????????????????????????????????????????????????????????????????????????????????????????????????????????????????????????????????????????????????????????????????????????????????????????????????????????????????????????????????????????????????????????????????????????????????????????????????????????????????????????????????????????????????????????????????????????????????????????????????????????????????????????????????????????????????????????????????????????????????????????????????????????????????????????????????????????????????????????????????????????????????????????????
WillowsSC     CGCTTGGTC--TATCT-A-TACCAAGTAGATT-CTGCCCAATG-A-A-CCT--TTAAATGGCCGCAGTATCCT-GACTGTGCTAAGGTAGCATAATAATTTGCCTCTTAATTGGAGGCTAGAATGAATGAACTGACG--A-GGAGAT-A-ACTGTCTC-AGG--G-GA-A---ACTAAGG--A-AA-TTT-A-TACTCA-GGTAAAAAATCCTGAGAGTTGTAGAGGGACGATAAGACCCTAAAAGCTTTA--CC-CC-TC-AC-C-C---CTA-A-AG-CCA-TC--CAAC-CT-G-A--TTAGGG-CTA--ACGGGT--T--TTCA-CTGGGGCGGTGATCCCATC-TA-A-C-TGGAAT-AG-T-TA-AAACACTTTGAGTGAA-A-CTC-C-C--C-A-C-C-T-TG---AC-TA-A-A-AT-C-T-A-A----AG-T-T---AAGTTACTTTAGGGATAACAG-CGCAATTTTCTGATAGAGCCCTTATCGACCAGAAAGATTACGACCTCGATGTTGAATTGAAA-A-CT-TGACT--AGAGCAGCA--T-TT-A-G-T-TTT-AAG-AAGACTGTTCGTCTTTTAAACTTTC??????????????????????????????????????????????????????????????????????????????????????????????????????????????????????????????????????????????????????????????????????????????????????????????????????????????????????????????????????????????????????????????????????????????????????????????????????????????????????????????????????????????????????????????????????????????????????????????????????????????????????????????????????????????????????????????????????????????????????????????????????????????????????????????????????????????????????????????????????????????????????????????????????????????????????????????????????????????????????????????????????????????????
Frenchys8     CGCTTGGTC--TATCT-A-TACCAAGTAGATT-CTGCCCAATG-A-A-CCT--TTAAATGGCCGCAGTATCCT-GACTGTGCTAAGGTAGCATAATAATTTGCCTCTTAATTGGAGGCTAGAATGAATGAACTGACG--A-GGAGAT-A-ACTGTCTC-AGG--G-GA-A---ACTAAGG--A-AA-TTT-A-TACTCA-GGTAAAAAATCCTGAGAGTTGTAGAGGGACGATAAGACCCTAAAAGCTTTA--CC-CC-TC-AC-C-C---CTA-A-AG-CCA-TC--CAAC-CT-G-A--TTAGGG-CTA--ACGGGT--T--TTCA-CTGGGGCGGTGATCCCATC-TA-A-C-TGGAAT-AG-T-TA-AAACACTTTGAGTGAA-A-CTC-C-C--C-A-C-C-T-TG---AC-TA-A-A-AT-C-T-A-A----AG-T-T---AAGTTACTTTAGGGATAACAG-CGCAATTTTCTGATAGAGCCCTTATCGACCAGAAAGATTACGACCTCGATGTTGAATTGAAA-A-CT-TGACT--AGAGCAGCA--T-TT-A-G-T-TTT-AAG-AAGACTGTTCGTCTTTTAAACTTTC??????????????????????????????????????????????????????????????????????????????????????????????????????????????????????????????????????????????????????????????????????????????????????????????????????????????????????????????????????????????????????????????????????????????????????????????????????????????????????????????????????????????????????????????????????????????????????????????????????????????????????????????????????????????????????????????????????????????????????????????????????????????????????????????????????????????????????????????????????????????????????????????????????????????????????????????????????????????????????????????????????????????????
Smugglers     ------------------------AGTAGATT-CTGCCCAATG-A-A-CCT--TTAAATGGCCGCAGTATCCT-GACTGTGCTAAGGTAGCATAATAATTTGCCTCTTAATTGGAGGCTAGAATGAATGAACTGACG--A-GGAGAT-A-ACTGTCTC-AGG--G-GA-AACTA--A-GG--A-AA-TTT-A-TACTCA-GGTAAAAAATCCTGAGAGTTGTAGAGGGACGATAAGACCCTAAAAGCTTTA--CC-CC-TC-AC-C-C---CTA-A-AG-CCA-TC--CAAC-CT-G-A--TTAGGG-CTA--ACGGGT--T--TTCA-CTGGGGCGGTGATCCCATC-TA-A-C-TGGAAT-AG-T-TA-AAACACTTTGAGTGAA-A-CTC-C-C--C-A-C-C-T-TG---AC-TA-A-A-AT-C-T-A-A----AG-T-T---AAGTTACTTTAGGGATAACAG-CGCAATTTTCTGATAGAGCCCTTATCGACCAGAAAGATTACGACCTCGATGTTGAATTGAAA-A-CT-TGACT--AGAGCAGCA--T-TT-A-G-T-TTT-AAG-AAGACTGTTCGTCTTTTAAACTTTC??????????????????????????????????????????????????????????????????????????????????????????????????????????????????????????????????????????????????????????????????????????????????????????????????????????????????????????????????????????????????????????????????????????????????????????????????????????????????????????????????????????????????????????????????????????????????????????????????????????????????????????????????????????????????????????????????????????????????????????????????????????????????????????????????????????????????????????????????????????????????????????????????????????????????????????????????????????????????????????????????????????????????
MalagaCLA     CGCTTGGT-A--ATTT-TATATCAAGTAGATT-CTGCCCACTG-A-A-CCC--TTGAATGGCCGCAGTACCCT-GACTGTGCTAAGGTAGCATAATAACTTGTCTCTTAATTGGAGGCTAGAATGAATGAACTGACG--A-GGAGGT-T-GCTGTCTC-AGG-GGA-A-GCC-A--A-GG--A-AA-TTT-A-TATTCA-GGTAAAAAATCCTGAAAATTGTAGAGGGACGATAAGACCCTAAAAGCTTTA--CC-CT-TA-ACT--C---CT--A-A-TATT-TTT-CAAC-CT-G-A--TTAAGA-CT-G-ACGGGT--T--TTCA-CTGGGGCGGTGGTCCTACC-TA-A-C-TAGAAC-AA-A-TT-AAACACCTTGAGTG-A-A-A-CT-T---TCCAC-C-T-TG---AT-TT-G-A-AT-C-A-ATA----AGA--T---AAGTTACTTTAGGGATAACAG-CGTAATTCTCTGAAAGAGCCCTTATCGACCAGAGAGATTACGACCTCGATGTTGAATTGAAA-A-CT-TGACT--AAAGCAGCA--T-TT-A-G-TAT-T-AAG-GAGACTGTTCGTCTCTCAAACTTTC??????????????????????????????????????????????????????????????????????????????????????????????????????????????????????????????????????????????????????????????????????????????????????????????????????????????????????????????????????????????????????????????????????????????????????????????????????????????????????????????????????????????????????????????????????????????????????????????????????????????????????????????????????????????????????????????????????????????????????????????????????????????????????????????????????????????????????????????????????????????????????????????????????????????????????????????????????????????????????????????????????????????????
CabrilloB     CGCTTGGT-A--ATTT-TATATCAAGTAGATT-CTGCCCACTG-A-A-CCC--TTGAATGGCCGCAGTACCCT-GACTGTGCTAAGGTAGCATAATAACTTGTCTCTTAATTGGAGGCTAGAATGAATGAACTGACG--A-GGAGGT-T-GCTGTCTC-AGG-GGA-A-GCC-A--A-GG--A-AA-TTT-A-TATTCA-GGTAAAAAATCCTGAAAATTGTAGAGGGACGATAAGACCCTAAAAGCTTTA--CC-CT-TA-ACT--C---CT--A-A-TATT-TTT-CAAC-CT-G-A--TTAAGA-CT-G-ACGGGT--T--TTCA-CTGGGGCGGTGGTCCTACC-TA-A-C-TAGAAC-AA-A-TT-AAACACCTTGAGTG-A-A-A-CT-T---TCCAC-C-T-TG---AT-TT-G-A-AT-C-A-ATA----AGA--T---AAGTTACTTTAGGGATAACAG-CGTAATTCTCTGAAAGAGCCCTTATCGACCAGAGAGATTACGACCTCGATGTTGAATTGAAA-A-CT-TGACT--AAAGCAGCA--T-TT-A-G-TAT-T-AAG-GAGACTGTTCGTCTCTCAAACTTTC??????????????????????????????????????????????????????????????????????????????????????????????????????????????????????????????????????????????????????????????????????????????????????????????????????????????????????????????????????????????????????????????????????????????????????????????????????????????????????????????????????????????????????????????????????????????????????????????????????????????????????????????????????????????????????????????????????????????????????????????????????????????????????????????????????????????????????????????????????????????????????????????????????????????????????????????????????????????????????????????????????????????????
Descanso1     -------------------------GTAGATT-CTGCCCACTG-A-A-CCC--TTGAATGGCCGCAGTACCCT-GACTGTGCTAAGGTAGCATAATAACTTGTCTCTTAATTGGAGGCTAGAATGAATGAACTGACG--A-GGAGGT-T-GCTGTCTC-AGG--G-GA--A--ACCAAGG--A-AA-TTT-A-TATTCA-GGTAAAAAATCCTGAAAGTTGTAGAGGGACGATAAGACCCTAAAAGCTTTA--CC-CT-TA-ACT--C---CT--A-AG-ATT-TTT-CAAT-CT-A-A--TTATGA-CT-G-ACGGGT--T--TTCA-CTGGGGCGGTGGTCCCACC-TA-A-C-TGGAAC-AA-A-TT-AAACACCTTGAGTG-A-AGC-CT--C-CT-A-C-C-T-TG---AT-TT-A-A-AT-C-A-ATA----AGA--T---AAGTTACTTTAGGGATAACAG-CGTAATTCTCTGAAAGAGCCCTTATCGACCAGAGAGATTACGACCTCGATGTTGAATTGAAA-A-CT-TGACT--AAAGCAGCA--T-TT-A-G-TGT-T-AAG-AAGACTGTTCGTCTTTTAAACTTTC??????????????????????????????????????????????????????????????????????????????????????????????????????????????????????????????????????????????????????????????????????????????????????????????????????????????????????????????????????????????????????????????????????????????????????????????????????????????????????????????????????????????????????????????????????????????????????????????????????????????????????????????????????????????????????????????????????????????????????????????????????????????????????????????????????????????????????????????????????????????????????????????????????????????????????????????????????????????????????????????????????????????????
FossilR1      CGCCTGCT-T-CTTTT-T-T-TCAGGTAGATT-CTGCCCAATG-A-T-C-TA-TTAAATGGCCGCAGTATCCT-AACTGTGCTAAGGTAGCATAATAATTTGTCTCTTAATTGGGGACTGGAATGAATGAACTGACG--A-GGAGGC-T-TCTGTCTC-AG--AG-GG-GA--ATAA-G-A-A-AA-TTT-A-TACCCA-GGTAAAAAATCCTGGGGGTTGTAGAGGGACGATAAGACCCTAAAAGCTTTA--CC-CT-TA-AA-G-C---CT--A-AG-AC--AGT-AAAA-CC-T-G--TTAGGC-CTA--CTGGGT--T--TTCA-CTGGGGCGGTGATTCTACC-CA-ATC-TGGAAT-AACT-TT-AAACACTCTGAGTGGA-A-C-C-C-A--C-CAC-C-T-T--A-AT-TT-T-A-AT-CGT-T-A----AC---T---AAGTTACTTTAGGGATAACAG-CGCAATTTTCTGTAAGAGCTCCTATCGACCGGAAAGATTGCGACCTCGATGTTGAATTGAAG-A-CT-TGATT--AGAGCAGCA--T-CT-AA--T-A-ATAAG-AAGACTGTTCGTCTTTAAAACCTTC??????????????????????????????????????????????????????????????????????????????????????????????????????????????????????????????????????????????????????????????????????????????????????????????????????????????????????????????????????????????????????????????????????????????????????????????????????????????????????????????????????????????????????????????????????????????????????????????????????????????????????????????????????????????????????????????????????????????????????????????????????????????????????????????????????????????????????????????????????????????????????????????????????????????????????????????????????????????????????????????????????????????????
ArroyoAncho   CGCTTGGT-CTATTT--A-TACCAAGTAGATT-CTGCCCAATG-A-A-CCT--TTAAATGGCCGCAGTATCCT-GACTGTGCTAAGGTAGCATAATAATTTGCCTCTTAATTGGAGGCTAGAATGAATGAACTGACG--A-GGAGAT-A-ACTGTCTC-AGG--GA-A-A---ACTAAGG--A-AA-TTT-A-TACTCA-GGTAAAAAATCCTGAGAGTTGTAGAGGGACGATAAGACCCTAAAAGCTTTA--CC-CC-TT-AC-C-C---CT--A-AG-GCCGTC--CAAC-CT-G-A--TTAGGG-CTA--ACGGGT--T--TTCA-CTGGGGCGGTGATCCCATC-TA-A-C-TGGAAT-AG-T-TT-AAACACTTTGAGTGAA-A-C-TT--C--C-CAC-C-T-TG---AC-TA-A-A-AT-C-T-A-A----AG-T-T---AAGTTACTTTAGGGATAACAG-CGCAATTTTCTGATAGAGCCCTTATCGACCAGAAAGATTACGACCTCGATGTTGAATTGAAA-A-CT-TGACT--AGAGCAGCA--T-TT-A-G-T-TAA-AAG-AAGACTGTTCGTCTTTTAAACTTTC??????????????????????????????????????????????????????????????????????????????????????????????????????????????????????????????????????????????????????????????????????????????????????????????????????????????????????????????????????????????????????????????????????????????????????????????????????????????????????????????????????????????????????????????????????????????????????????????????????????????????????????????????????????????????????????????????????????????????????????????????????????????????????????????????????????????????????????????????????????????????????????????????????????????????????????????????????????????????????????????????????????????????
AF260861      CGCCTGCT-A-CCTCT-T-TAGCAGGTAGATT-CTGCCCAATG-G-AA--C--CTAAATGGCCGCAGTATCCT-GACTGTGCTAAGGTAGCATAATAATTTGTCTCTTAATTGGAGGCTAGCATGAATGAACTGACG--A-AGAAAA-G-ACTGTCTC-AGGAGGGA-AGGGGGA---------AA-TTT-A-TATCTA-GGTAAAAAATCCTAGGAGTTGTAGAGGGACGATAAGACCCTAAAAGCTTTA--CC-CT-TT-AA-GCCTAAGCTTGTTTA-ATTCT--AT---TAGGCCTG------------CAGGGT--T--TTCA-CTGGGGCGGTGACTCTATA-AAACTAGAGC-AACTG------AAACACCTTGAGTG-AACCCA-A--TAACCTTAACTAAGATATTTA--AG-T------------------------AAGTTACTTTAGGGATAACAG-CGCAATTCTCTGTGAGAGCCCTTATTGACCAGAGAGATTACGACCTCGATGTTGAATTGAAG-A-CT-TAACC--AGAGCAGCA--T-TT-GGT---AGA-AAGG-AGACTGTTCGCCTCTTAAACCTTCAACTCTATATTTTGTGTTTGGTGCATGAGCAGGTGCCGTTGGAACAGCACTGAGGATATTAATTCGTACGGAGCTTGGGCAGCCAGGGAGGTTTATTGGGGATGACCAGATTTATAATGTAATTGTTACTGCCCATGCATTTGTTATGATTTTCTTTATGGTTATACCTGTTATGATTGGAGGGTTTGGGAATTGGCTAGTCCCTCTTATATTAGGTGCTCCTGACATGGCTTTCCCGCGAATAAATAATATAAGGTTTTGGCTTCTACCCCCATCTTTAACTTTACTCCTCAGGAGAGGGTTAGTAGAGAGTGGAGTAGGAACAGGCTGAACGGTGTATCCTCCTCTGGCAAGAGGGATTGCCCACAGGGGCGCTTCAGTTGATTTAGGTATTTTTTCTCTTCACCTTGCTGGGGCTTCATCTATTTTAGGAGCGGTCAACTTCATTACAACTTGTATCAATATACGGTCTGCGGGTATAACAATGGACCGTATGCCTCTATTTGTATGGTCAGTATTTATCACTGCAATTTTACTCTTACTTTCACTTCCTGTGCTTGCTGGGGCAATTACTATGCTTCTCACAGATCGTAATCTAA???????????????????????????????????????????????????????????   [1142]
AF260862      --------------------------------------CAATGAA-A-CCT--TTAAATGGCCGCAGTATCCT-GACTGTGCTAAGGTAGCATAATAATTTGCCTCTTAATTGGAGGCTAGAATGAATGAACTGACG--A-GGAGAT-A-ACTGTCTC-AGG--G-GA-AACTA--A-GG--A-AA-TTT-A-TACTCA-GGTAAAAAATCCTGAGAGTTGTAGAGGGACGATAAGACCCTAAAAGCTTTA--CC-CC-TC-AC-C-C---CTA-A-AG-CCG-TC--CAAC-CT-G-A--TTAGGG-CTA--ACGGGT--T--TTCA-CTGGGGCGGTGATCCCATC-CA-A-C-TGGAAT-AG-T-TA-AAACACTTTGAGTGAA-A-CTC-C-C--C-A-C-C-T-TG---AC-TA-A-A-AT-C-T-A-A----AG-T-T---AAGTTACTTTAGGGATAACAG-CGCAATTTTCTGATAGAGCCCTTATCGACCAGAAAGATTACGACCTCGATGTTGAATTGAAA-A-CT-TGACT--AGAGCAGCA--T-TT-A-G-T-TTT-AAG-AAGACTGTTCGTCTTTTAAACTTTC?????????????????????????????????????GCAGGCACCGCGTTGAGTATACTAATTCGTATAGAGCTAGGTCAGCCTGGTAGGTTTATTGGAGATGACCAAATTTATAATGTAATTGTGACGGCTCATGCATTTGTTATAATCTTCTTTATAGTTATACCTGTAATAATTGGAGGGTTTGGTAATTGGTTAGTGCCTCTGATACTAGGAGCCCCTGATATAGCTTTCCCTCGGATAAATAATATAAGGTTTTGGCTTCTACCACCCTCACTAACTCTCCTACTTAGGAGAGGGTTAGTTGAGAGCGGAGTAGGCACAGGTTGGACTGTTTATCCTCCTCTAGCGAGAGGGATCGCTCATAGGGGAGCCTCTGTAGACTTAGGAATTTTTTCGCTTCACTTGGCCGGCGCTTCCTCTATCTTAGGGGCTGTAAATTTCATTACAACATGTATTAATATACGATCTGCGGGAATAACCATAGATCGGATGCCCCTTTTTGTATGATCAGTATTTATTACGGCAATTTTACTATTACTTTCTTTGCCCGTTCTTGCAGGTGCTATTACTATACTATTAACAGATCGTAATTTAAATACTTCGTTTTTTGACCCCA??????????????????????????????????????   [1111]
AY051356      CGCCTACT-AATTAA--A-TAGTAGGTAGATT-CTGCCCAATG-ATA-C----TTAAATGGCCGCAGTATTCT-AACTGTGCTAAGGTAGCATAATAACTTGTCCTTTAATTGAGGGCTGGAATGAATGAACTGACG--A-AGAGTA-A-ATTGTCTC-TGT-AAA-T-AA--AC-AA--T-A-AA-TTT-A-TATCTA-TGTAAAAAAGCCTAGATAATGTAAGGGGACGATAAGACCCTAGAAGCTTTA--CC-CT-TA-AA-G-C--TTTTTA-A-A-AT-ACT--TAA-TT-C-A--A-AAGA-CTA-GTTGGGT--T--TTTA-CTGGGGCGGTAATTCT-TT-TA-A-C-AAGAGT-TT-T-TA-AAACACTCTGAGTG-A-A-TTC-A-C-TT-AAC---T-T--ATCTATA-A-A-ATA----A-A----AC---T---AAGTTACTCTAGGGATAACAG-CGTAATTCTCTGCTAGAGCTCTTATCGACCAGAGAGTTTGCGACCTCGATGTTGAATTGAAA-T-CC-TACTT--AGAGCAGCA--T-CT-AA--G-T-A-AAGGAAGACTGTTCGTCTGTTAAATCTTC?ACTCTATATTTTGTATTTRGAGCATGGGCTGGAGCAGTAGGAACTGCGTTGAGGATATTAATCCGAACAGAACTCGGTAGGCCCGGAAGGTTTATTGGAGATGATCAAATCTATAATGTAATTGTAACTGCTCATGCTTTTGTTATAATTTTTTTTATAGTTATACCTGTTATAATTGGGGGATTTGGTAATTGGTTAGTACCATTAATATTAGGGGCTCCTGATATAGCTTTCCCCCGAATAAATAATATAAGATTTTGACTTCTTCCTCCCTCTCTAACTCTCTTATTAAGAAGAGGGTTAGTCGAAAGAGGGGTAGGAACAGGATGGACTGTTTATCCACCTCTTGCAAGAGGTATTGCTCACAGAGGGGCTTCTGTGGATTTAGGAATTTTTTCTTTACATTTAGCAGGAGCTTCCTCTATCTTAGGGGCAGTAAATTTTATTACTACTTGTATTAATATACGTACATCTGGGATAACTATAGATCGGATGCCTTTATTTGTGTGATCAGTTTTTATCACAGCAATTTTATTACTTCTATCTCTACCTGTGCTAGCAGGGGCAATTACTATATTATTAACAGATCGGAATCTAAATACTTCTTTTTTTGACCCAAGAGGAGGAGGAGATCCAGTACTTTACCAGCACTTATTT   [1142]
AY051355      CGCCTACT-AATTAA--A-TAGTAGGTAGATT-CTGCCCAATG-ATA-C----TTAAATGGCCGCAGTATTCT-AACTGTGCTAAGGTAGCATAATAACTTGTCCTTTAATTGAGGGCTGGAATGAATGAACTGACG--A-AGAGTA-A-ATTGTCTC-TGT-AAA-T-AA--AC-AA--T-A-AA-TTT-A-TATCTA-TGTAAAAAAGCCTAGATAATGTAAGGGGACGATAAGACCCTAGAAGCTTTA--CC-CT-TA-AA-G-C--TTTTTA-A-A-AT-ACT--TAA-TT-C-A--A-AAGA-CTA-GTTGGGT--T--TTTA-CTGGGGCGGTAATTCT-TT-TA-A-C-AAGAGT-TT-T-TA-AAACACTCTGAGTG-A-A-TTC-A-C-TT-AAC---T-T--ATCTATA-A-A-ATA----A-A----AC---T---AAGTTACTCTAGGGATAACAG-CGTAATTCTCTGCTAGAGCTCTTATCGACCAGAGAGTTTGCGACCTCGATGTTGAATTGAAA-T-CC-TACTT--AGAGCAGCA--T-CT-AA--G-T-A-AAGGAAGACTGTTCGTCTTTTAAATCTTC?ACTCTATATTTTGTATTTGGAGCATGGGCTGGAGCAGTAGGAACTGCGTTGAGGATATTAATCCGAACAGAACTCGGTAGGCCCGGAAGGTTTATTGGAGATGATCAAATCTATAATGTAATTGTAACTGCTCATGCTTTTGTTATAATTTTTTTTATAGTTATACCTGTTATAATTGGGGGATTTGGTAATTGGTTAGTACCATTAATATTAGGGGCTCCTGATATAGCTTTCCCCCGAATAAATAATATAAGATTTTGACTTCTTCCTCCCTCTCTAACTCTCTTATTAAGAAGAGGGTTAGTCGAAAGAGGGGTAGGAACAGGATGGACTGTTTATCCACCTCTTGCAAGAGGTATTGCTCACAGAGGGGCTTCTGTGGATTTAGGAATTTTTTCTTTACATTTAGCAGGAGCTTCCTCTATCTTAGGGGCAGTAAATTTTATTACTACTTGTATTAATATACGTACATCTGGGATAACTATAGATCGGATGCCTTTATTTGTGTGATCAGTTTTTATCACAGCAATTTTATTACTTCTATCTCTACCTGTGCTAGCAGGGGCAATTACTATATTATTAACAGATCGGAATCTAAATACTTCTTTTTTTGACCCAAGAGGAGGAGGAGATCCAGTACTTTACCAGCACTTATTT   [1142]
AY051354      CGCCTA-T-T-AATTAAA-TAGTAGGTAGATT-CTGCCCAATG-A-A-A-C--TTAAATGGCCGCAGTATCCT-GACTGTGCTAAGGTAGCATAATAATTTGTCCTTTAATTGGGGGCTAGTATGAATGAACTGACG--A-AGAGAA-A-ATTGTCTC-TGT-AAA---TA--A--A-C-A-ATAA-TTTTA-TAACTA-TGTAAAAAAGCCTAGTTGATGTAGGGGGACGATAAGACCCTAAAAGCTTTA--CC-CT-TA-AA-G-C--TTTT-A-A-A-AA-TAT-TTA--TTAT-A--TCAAGC-CTA--TTGGGT--T--TTTA-CTGGGGCGGTAATTCT-TT-TA-A-C-AAGAATCAA-C-T--AAACACGTTGAGTGAA-A-T-C-AT--TT-AAC---T-T--A-AA-TACA-A-AA-T-T-A-A----AC---T---AAGTTACTTTAGGGATAACAG-CGTAATTCTCTGATAGAGTTCTTATCGACCAGAGAGTTTGCGACCTCGATGTTGAATTGAG--ATCC-TACTT--AGAGCAGCA--T-CT-AA--A-T-A-AAGGAAGACTGTTCGTCTTTTAAACTCTCTACATTATACTTCGTATTTGGAGCGTGAGCTGGAGCAGTAGGAACTGCATTGAGAATATTAATTCGAACTGAACTTGGTAGTCCTGGTAGGTTTATTGGGGATGATCAAATTTATAATGTAATTGTCACTGCACATGCTTTTGTTATAATTTTTTTTATGGTTATGCCTGTTATAATTGGAGGATTTGGTAACTGGCTAGTCCCATTAATATTAGGGGCTCCTGATATGGCATTTCCTCGTATAAATAATATAAGATTCTGACTTCTTCCCCCCTCTTTAACCCTTCTTCTTAGAAGAGGGCTGGTTGAAAGAGGAGTAGGGACAGGATGAACTGTTTATCCTCCCCTTGCAAGAGGTATTGCCCACAGGGGAGCATCTGTAGATTTAGGGATTTTTTCTCTCCATTTAGCAGGAGCTTCTTCAATTCTAGGAGCGGTTAATTTTATTACTACCTGTATTAACATACGAACTTCAGGAATAACTATAGATCGGATACCCCTGTTTGTGTGGTCAGTTTTTATTACTGCAATCTTACTACTTCTTTCTCTGCCTGTTCTAGCAGGAGCAATTACTATGCTGTTGACAGATCGAAATTTAAATACTTCCTTTTTTGATCCAAGAGGAGGGGGAGACCCAGTTCTTTATCAACATTTATTT   [1142]
AY051353      CGCTTA-T-T-AATTAAA-TAGTAAGTAGATT-CTGCCCAATG-ATA-C----TTAAATGGCCGCAGTATCCT-GACTGTGCTAAGGTAGCATAATAATTTGTCCTTTAATTGGGGGCTAGTATGAATGAACTGACG--A-AGAGAA-A-ATTGTCTC-TGT-AAA---TA--A--AC--A-ATAA-TTTTA-TATCTA-TGTAAAAAAGCCTAGTTAATGTAGGGGGACGATAAGACCCTAAAAGCTTTA--CC-CT-TA-AA-G-C---TTTCA-A-AAAT-ATT-TTA--TTAT-A--TAAAGC-CTA--TTGGGT--T--TTTA-CTGGGGCGGTAATTCT-TT-TA-A-C-AAGAATCAA-C-T--AAACACGTTGAGTGAA-A-C-C-AT--TT-AAC---T-T--A-AA-TACA-A-AA-T-T-A-A----AC---T---AAGTTACTTTAGGGATAACAG-CGTAATTCTCTGATAGAGTTCTTATCGACCAGAGAGTTTGCGACCTCGATGTTGAATTGAG--ATCC-TACTT--AGAGCAGCA--T-CT-AA--A-T-A-AAGGAAGACTGTTCGTCTTTTAAACTCTCTACATTATACTTCGTATTTGGAGCATGGGCTGGAGCAGTAGGAACTGCACTGAGAATATTAATTCGAACTGAACTTGGCAGCCCTGGTAGGTTTATTGGGGATGATCAGATTTATAATGTAATTGTCACTGCGCATGCTTTTGTAATAATTTTTTTTATAGTTATACCTGTTATAATTGGAGGATTTGGTAATTGGTTAGTCCCATTAATATTAGGAGCTCCTGATATGGCATTTCCTCGTATAAATAATATAAGATTCTGACTCCTTCCCCCTTCTTTAACCCTTCTTCTCAGAAGGGGACTAGTTGAAAGAGGAGTAGGGACAGGATGAACTGTTTATCCTCCTCTTGCAAGAGGTATCGCGCATAGAGGAGCATCTGTGGATTTAGGAATTTTTTCTCTTCATTTAGCAGGAGCTTCTTCAATTTTAGGAGCAGTTAATTTTATTACTACTTGTATTAATATACGAACATCAGGGATAACTATAGACCGGATACCTCTGTTTGTATGATCCGTTTTTATTACTGCAATCTTACTACTTCTCTCTCTGCCTGTTCTAGCAGGAGCGATTACTATACTGTTAACAGATCGAAATTTAAATACTTCCTTTTTTGACCCAAGAGGTGGAGGTGACCCAGTTCTTTATCAACATTTATTT   [1143]
AY051352      CGCTTA-T-T-AATTAAA-TAGTAAGTAGATT-CTGCCCAATG-ATA-C----TTAAATGGCCGCAGTATCCT-GACTGTGCTAAGGTAGCATAATAATTTGTCCTTTAATTGGGGACTAGTATGAATGAACTGACG--A-AGAGAA-A-ATTGTCTC-TGT-AAA---TA--A--AC--A-ATAA-TTTTA-TATCTA-TGTAAAAAAGCCTAGTTAATGTAGGGGGACGATAAGACCCTAAAAGCTTTA--CC-CT-TA-AA-G-C---TTTCA-A-AAGT-ATT-TTA--TTAT-A--TAAAGC-CTA--TTGGGT--T--TTTA-CTGGGGCGGTAATTCT-TT-TA-A-C-AAGAATCAA-C-T--AAACACGTTGAGTGAA-A-C-C-AT--TT-AAC---T-T--A-AA-TACA-A-AA-T-T-A-A----AC---T---AAGTTACTTTAGGGATAACAG-CGTAATTCTCTGATAGAGTTCTTATCGACCAGAGAGTTTGCGACCTCGATGTTGAATTGAG--ATCC-TACTT--AGAGCAGCA--T-CT-AA--A-T-A-AAGGAAGACTGTTCGTCTTTTAAACTCTCTACATTATACTTCGTATTTGGAGCATGGGCTGGAGCAGTAGGAACTGCACTGAGAATATTAATTCGAACTGAACTAGGCAGCCCTGGTAGGTTTATTGGGGATGATCAGATTTATAATGTAATTGTCACTGCGCATGCTTTTGTAATAATTTTTTTTATAGTTATACCTGTTATAATTGGAGGATTTGGTAATTGGTTAGTCCCATTAATATTAGGAGCTCCTGATATGGCATTTCCTCGTATAAATAATATAAGATTCTGACTCCTTCCCCCTTCTTTAACCCTTCTTCTCAGAAGGGGACTAGTTGAAAGAGGAGTAGGGACAGGATGAACTGTTTATCCTCCTCTTGCAAGAGGTATCGCGCATAGAGGAGCATCTGTGGATTTAGGAATTTTTTCTCTTCATTTAGCAGGAGCTTCTTCAATTTTAGGGGCAGTTAATTTTATTACTACTTGTATTAATATACGAACATCAGGGATAACTATAGACCGGATACCTCTGTTTGTATGATCAGTTTTTATTACTGCAATCTTACTACTTCTCTCTCTGCCTGTTCTAGCAGGAGCGATTACTATACTGTTAACAGATCGAAATTTAAATACTTCCTTTTTTGACCCAAGAGGTGGAGGTGACCCAGTTCTTTATCAACATTTATTT   [1143]
AY051351      -GCTTA-T-T-AATTAAA-TAGTAAGTAGATT-CTGCCCAATG-ATA-C----TTAAATGGCCGCAGTATCCT-GACTGTGCTAAGGTAGCATAATAATTTGTCCTTTAATTGGGGGCTAGTATGAATGAACTGACG--A-AGAGAA-A-ATTGTCTC-TGT-AAA---TA--A--AC--A-ATAA-TTT-TATATCTA-TGTAAAAAAGCCTAGTTAATGTAGGGGGACGATAAGACCCTAAAAGCTTTA--CC-CT-TA-AA-G-C---TTTCA-A-AAGT-ATT-TTA--TTAT-A--TAAAGC-CTA--TTGGGT--T--TTTA-CTGGGGCGGTAATTCT-TT-TA-A-C-AAGAATCAA-C-T--AAACACGTTGAGTGAA-A-C-C-AT--TT-AAC---T-T--A-AA-TACA-A-AA-T-T-A-A----AC---T---AAGTTACTTTAGGGATAACAG-CGTAATTCTCTGATAGAGTTCTTATCGACCAGAGAGTTTGCGACCTCGATGTTGAATTGAGA-T-CC-TACTT--AGAGCAGCA--T-CT-AA--A-T-A-AAGGAAGACTGTTCGTCTTTTAAACTCTC??CATTATACTTCGTATTTGGAGCATGGGCTGGAGCAGTAGGAACTGCACTGAGAATATTAATTCGAACTGAACTTGGCAGCCCTGGTAGGTTTATTGGGGATGATCANATTTATAATGTAATTGTTACTGCGCATGCTTTTGTAATAATTTTTTTTATAGTTATACCTGTTATAATTGGAGGATTTGGTAATTGGTTAGTCCCATTAATATTAGGAGCTCCTGATATGGCATTTCCTCGTATAAATAATATAAGATTCTGACTCCTTCCTCCTTCTTTAACCCTTCTTCTCAGAAGGGGACTAGTTGAAAGAGGAGTAGGGACAGGATGAACTGTTTATCCTCCTCTTGCAAGAGGTATCGCGCATAGAGGAGCATCTGTGGATTTAGGAATTTTTTCTCTTCATTTAGCAGGAGCTTCTTCAATTTTAGGGGCAGTTAATTTTATTACTACTTGTATTAATATACGAACATCAGGGATAACTATAGACCGGATACCTCTGTTTGTATGATCAGTTTTTATTACTGCAATCTTACTACTTCTCTCTCTGCCTGTTCTAGCAGGAGCGATTACCATACTGTTAACAGATCGAAATTTAAATACTTCCTTTTTTGACCCAAGAGGTGGAGGTGATCCAGTTCTTTATCAACATTTATTT   [1142]
AY051350      CGCCTACT-AACTAA--A-CAGTAGGTAGATT-CTGCCCAATG-A-A-A-C--TTAAATGGCCGCAGTATTCT-GACTGTGCTAAGGTAGCATAATAATTTGCCTTTTAATTGAGGGCTAGTATGAATGAACTGACG--A-AGAGAA-A-ATTGTCTC-TAT-AAA-T-TA--AC-A---A-A-AACTTT-A-TATCTA-TGTAAAAAAGCCTAGATACTGTAGGGGGACGATAAGACCCTAAAAGCTTTA--CC-CT-TA-AA-G-C--TTTT-A-A-A-AA-TAT-TTA---T-T-A-CAAAAGC-CTA--TTGGGG--T--TTTA-CTGGGGCGGTAATTCT-TC-TA-A-C-AAGAAT-TG-G-TA-AAACACACTGAGTG-A-A-CTC-A-C-TT-AAC---T-T--A-TT-TACA-A-AAA--T-A-A----AA-C-T---AAGTTACTTTAGGGATAACAG-CGTAATTTTCTGCTAGAGTTCTTATCGACCAGAGAGTTTGCGACCTCGATGTTGAATTGAGA---CCCTGCTT--AGAGCAGCA--T-CT-AA--A-T-A-AAGGAAGACTGTTCGTCTTTTAAATTCTCGACTTTATATTTTGTATTTGGGGCGTGGGCTGGAGCAGTAGGAACTGCATTGAGAATATTAATTCGAACAGAGCTTGGAAGCCCCGGTAGATTTATTGGGGATGATCAGATTTATAATGTAATTGTCACTGCTCATGCTTTTGTTATAATCTTTTTTATAGTTATACCTGTTATAATTGGGGGTTTTGGGAATTGGTTAGTCCCATTAATATTAGGGGCCCCTGATATGGCATTCCCCCGTATAAATAATATAAGATTCTGACTCCTGCCTCCATCCCTAACTTTACTTCTTAGGAGAGGATTAGTTGAAAGAGGAGTTGGGACAGGATGGACTGTCTACCCTCCTCTTGCAAGAGGTATCGCACACAGAGGAGCTTCTGTAGACTTAGGGATTTTTTCTTTACATTTAGCAGGAGCTTCTTCTATCTTAGGGGCAGTAAATTTTATTACCACTTGTATTAATATACGTTCATCGGGTATAACCATAGACCGGATACCTTTATTTGTATGGTCAGTATTTATCACTGCTATTTTATTGCTTCTTTCTTTACCTGTATTAGCAGGAGCAATTACTATACTATTAACAGACCGAAATTTAAACACTTCTTTTTTTGATCCC???????????????????????????????????????   [1142]
AY051349      CGCTTACT-AACTAA--A-CAGTAGGTAGATT-CTGCCCAATG-A-A-A-C--TTAAATGGCCGCAGTATCCT-GACTGTGCTAAGGTAGCATAATAATTTGCCCTTTAATTGAGGGCTAGTATGAATGAACTGACG--A-AGAGAA-A-ATTGTCTC-TGT-AAA-A-TA--A--A---A-A-AACTTT-A-TATCTA-TGTAAAAAAGCCTAGATACCGTAGGGGGACGATAAGACCCTAAAAGCTTTA--CC-CT-TA-AA-A-C--TTTT-A-A-A-AA-TAT-TTA---T-T-A-CAAAAGC-CTA--TTGGGT--T--TTTA-CTGGGGCGGTAGTTCT-TT-TA-A-C-AAGAAT-AG-A-TA-AAACACATTGAGTG-A-A-CTT-AT--TT-AAC---T-T--A-TT-TACA-A-AA-T-A-A-A----AC---T---AAGTTACTTTAGGGATAACAG-CGTAATTCTTTGCTAGAGTTCTTATCGACCAAAGAGTTTGCGACCTCGATGTTGAATTGAGA---CCCTACTT--AGGGCAGTA--T-CT-AA--G-T-A-AAGGAAGACTGTTCGTCTTTTAAATCCTCGACTTTATATTTTGTATTTGGGGCGTGGGCTGGAGCAGTAGGAACTGCATTGAGAATATTAATTCGAACAGAGCTTGGAAGCCCCGGTAGATTTATTGGGGATGATCAGATTTATAATGTAATTGTCACTGCTCATGCTTTTGTTATAATCTTTTTTATAGTCATGCCTGTTATAATTGGGGGTTTTGGGAATTGGTTAGTCCCATTAATATTAGGGGCCCCTGATATGGCATTCCCCCGTATAAATAATATAAGATTCTGACTCCTACCTCCATCCCTAACTTTACTTCTTAGGAGAGGATTAGTTGAAAGAGGAGTTGGGACAGGATGGACTGTCTACCCTCCTCTTGCAAGAGGTATCGCACACAGAGGAGCTTCTGTAGACTTAGGGATTTTTTCTTTACATTTAGCAGGAGCTTCTTCTATCTTAGGGGCAGTAAATTTTATTACCACTTGTATTAATATACGTTCATCGGGTATAACCATAGACCGGATACCTTTATTTGTATGGTCAGTATTTATCACTGCTATTTTATTGCTTCTTTCTTTACCTGTATTAGCAGGAGCAATTACTATACTATTAACAGACCGAAATTTAAACACTTCTTTTTTTGATCCC???????????????????????????????????????   [1140]
AY051348      ---------------------------------CTGCCCAATG-A-A-A-C--TTAAATGGCCGCAGTATCCT-GACTGTGCTAAGGTAGCATAATAATTTGTCCTTTAATTGAGGGCTAGCATGAATGACCTGACG--A-AGAGAA-A-ATTGTCTC-TAT-AAA-T-TA--AC-A---A-A-AACTTT-A-TATCTA-TGTAAAAAAGCCTAGATACTGTAGGGGGACGATAAGACCCTAAAAGCTTTA--CC-CT-TA-AA-G-C--TTTT-A-A-A-AA-TAT-TTA---T-T-A-CAAAAGC-CTA--TTGGGG--T--TTTA-CTGGGGCGGTAATTCT-TC-TA-A-C-AAGAAT-TG-A-TA-AAACACACTGAGTG-A-A-CTC-A-C-TT-AAC---T-T--A-TT-TACA-A-AAA--T-A-A----AA-C-T---AAGTTACTTTAGGGATAACAG-CGTAATTTTCTGCTAGAGTTCTTATCGACCAGAGAGTTTGCGACCTCGATGTTGAATTGAGA---CCCTGCTT--AGAGCAGCA--T-CT-AA--A-T-A-AAGGAAGACTGTT????????????????TACTTTATATTTTGTATTTGGAGCATGGGCTGGGGCAGTAGGAACTGCACTGAGAATGTTAATTCGAACAGAGCTTGGGAGTCCTGGTAGATTTATTGGGGATGACCAGATTTATAATGTAATTGTCACTGCTCATGCTTTTGTTATAATCTTTTTTATAGTTATACCTGTTATAATTGGAGGTTTTGGGAACTGATTAGTTCCATTAATATTAGGAGCTCCTGATATAGCATTTCCTCGTATAAATAATATAAGGTTGTGACTTTTACCTCCATCTTTAACCTTACTTCTCAGAAGGGGACTGGTTGAAAGAGGAGTAGGAACAGGGTGAACTGTCTACCCCCCTCTTGCAAGGGGTATTGCACATAGAGGGGCTTCTGTTGATTTAGGAATTTTTTCCTTACATTTAGCAGGAGCTTCCTCTATTTTAGGGGCAGTAAATTTTATTACCACTTGTATCAATATACGTACATCAGGGATAACTTTAGATCGGATACCTTTATTCGTTTGGTCTGTCTTTATCACTGCCATCTTATTACTCCTTTCTTTGCCTGTATTGGCAGGAGCAATTACTATGTTATTAACAGATCGAAATTTAAACACTTCTTTTTTTGACCCT???????????????????????????????????????   [1114]
AY051347      CGCTTACT-AAATAA--A-CAGTAGGTAGATT-CTGCCCAATG-A-A-A-C--TTAAATGGCCGCAGTATCCT-GACTGTGCTAAGGTAGCATAATAATTTGCCCTTTAATTGAGGGCTAGTATGAATGAACTGACG--A-AGAGAA-A-ATTGTCTC-TGT-AAA-A-TA--A--A---A-A-AACTTT-A-TATCTA-TGTAAAAAAGCCTAGATACCGTAGGGGGACGATAAGACCCTAAAAGCTTTA--CC-CT-TA-AA-A-C--TTTT-A-A-A-AA-TAT-TTA---T-T-A-CAAAAGC-CTA--TTGGGT--T--TTTA-CTGGGGCGGTAGTTCT-TT-TA-A-C-AAGAAT-AG-A-TA-AAACACATTGAGTG-A-A-CTT-AT--TT-AAC---T-T--A-TT-TATA-A-AA-T-A-A-A----AC---T---AAGTTACTTTAGGGATAACAG-CGTAATTCTTTGCTAGAGTTCTTATCGACCAAAGAGTTTGCGACCTCGATGTTGAATTGAGA---CCCTACTT--AGAGCAGTA--T-CT-AA--G-T-A-AAGGAAGACTGTTCGTCTTTTAAATCCTCTACTTTATATTTTGTATTTGGGGCGTGGGCTGGAGCAGTAGGAACTGCATTGAGAATATTAATTCGAACAGAGCTTGGAAGCCCCGGTAGATTTATTGGGGATGATCAGATTTATAATGTAATTGTCACTGCTCATGCTTTTGTTATAATCTTTTTTATAGTCATACCTGTTATAATTGGGGGTTTTGGTAATTGGTTAGTCCCATTAATATTAGGGGCTCCTGATATGGCATTCCCCCGTATAAATAATATAAGATTCTGACTCCTGCCCCCATCTCTAACTTTACTTCTTAGGAGGGGATTAGTTGAAAGAGGAGTTGGGACAGGATGGACTGTCTACCCTCCTCTTGCAAGAGGTATCGCACACAGAGGAGCTTCTGTAGACTTAGGGATTTTTTCTTTACATTTAGCAGGAGCTTCTTCTATCTTAGGGGCAGTAAACTTTATTACCACTTGTATTAATATACGTTCATCGGGTATAACCATAGACCGGATACCTTTATTTGTATGGTCAGTATTTATCACTGCTATTTTATTGCTTCTTTCTTTACCTGTATTAGCAGGAGCAATTACTATGTTATTAACAGACCGAAATTTAAATACTTCTTTTTTTGATCCCAGAGGAGGGGGAGACCCAGTTCTTTACCAACATTTATTT   [1140]
AY051346      CGCCT--T-T-TAACTAAATAGAAGGTAGATT-CTGCCCAATG-A-A-A-C--TTAAATGGCCGCAGTATCCT-GACTGTGCTAAGGTAGCATAATAACTTGTCCTTTAATTGAGGGCTGGCATGAATGAACTGACG--A-AGAGAA-A-ATTGTCTC-TGT-AAA-T-TA--AC-A---A-A-AACTTT-A-TATCTA-TGTAAAAAAGCCTAGATCCTGTAGGGGGACGATAAGACCCTAAAAGCTTTA--CC-CT-CA-AA-G-C---TTT-T-A-A-CAATAT-TTA---T-T-A--TAAAGT-CCA--CTGGGT--T--TTTA-CTGGGGCGGTAATTCT-TT-TA-A-C-AAGAATTAA-A-T--AAACACACTGAGTG-A-A-TTC-AT--TT-AAC---T-T--ATTT-TA-A-A-AAA--T-A-A----AA---TC--AAGTTACTTTAGGGATAACAG-CGTAATTCTCTGCTAGAGTTCTTATCGACCAGGGAGTTTGCGACCTCGATGTTGAATTGAGG---CTCTACTT--AGAGCAGCA--T-CT-AAG-T-T-A-AGG-AAGACTGTTCGTCTTTTAAACCCTCTACTCTATATTTTGTATTTGGAGCATGGGCGGGAGCAGTAGGAACTGCGTTAAGAATATTAATTCGGACAGAGCTTGGAAGCCCTGGTAGGTTTATTGGGGATGATCAAATTTATAATGTTATTGTAACTGCCCATGCTTTTGTTATAATCTTTTTCATAGTTATACCTGTTATAATTGGAGGTTTTGGGAATTGGTTAGTTCCATTAATATTAGGAGCTCCTGATATAGCGTTTCCTCGTATAAATAATATGAGATTTTGACTTCTGCCCCCCTCTCTGACCCTACTTCTTAGAAGGGGACTGGTTGAAAGAGGAGTGGGGACAGGATGAACTGTTTATCCTCCCCTTGCAAGAGGCATTGCTCATAGGGGAGCTTCAGTAGATTTAGGAATTTTTTCTTTACATTTGGCAGGAGCTTCCTCTATTTTAGGAGCAGTAAACTTTATTACCACTTGTATTAATATACGTACGTCAGGAATAACTATAGATCGAATACCTTTATTTGTTTGGTCAGTTTTTATCACTGCCATTTTACTGCTCCTTTCTTTACCTGTGTTAGCAGGGGCAATTACTATGCTATTAACAGATCGAAATTTAAACACTTCTTTTTTTGACCCT???????????????????????????????????????   [1141]
AY051345      CGCTT--T-T-TAACTAAATAGAAGGTAGATT-CTGCCCAATG-A-A-A-C--TTAAATGGCCGCAGTATCCT-GACTGTGCTAAGGTAGCATAATAATTTGTCCTTTAATTGAGGGCTAGCATGAATGAACTGACG--A-AGAGAA-A-ATTGTCTC-TGT-AAA-T-TA--AC-A---A-A-AACTTT-A-TATCTA-TGTAAAAAAGCCTAGATCCTGTAGGGGGACGATAAGACCCTAAAAGCTTTA--CC-CT-TA-AA-G-C---TTT-T-A-A-CAATAT-TTA---T-T-A--TAAAGT-CCA--CTGGGT--T--TTTA-CTGGGGCGGTAATTCT-TT-TA-A-C-AAGAAT-TA-GA-T-AAACACACTGAGTG-A-A-TTC-AT--TT-AAC---T-T--A-TT-TTTA-A-AAA--T-A-A----AA---TC--AAGTTACTTTAGGGATAACAG-CGTAATTCTCTGCTAGAGTTCTTATCGACCAGGGAGTTTGCGACCTCGATGTTGAATTGAGG---CTCTACTT--AGAGCAGCA--T-CT-AAG-T-T-A-AGG-AAGACTGTTCGTCTTTTAAACCCTCGACTCTATATTTTGTATTTGGAGCATGGGCGGGAGCAGTAGGAACTGCGTTAAGAATATTAATTCGGACAGAGCTTGGAAGCCCTGGCAGGTTTATTGGGGATGATCAAATTTATAATGTTATTGTACCTGCCCATGCTTTTGTTATAATCTTTTTCATAGTTATACCTGTTATAATTGGAGGTTTTGGGAATTGGCTAGTTCCATTAATATTAGGAGCTCCTGATATAGCGTTTCCTCGTATAAATAATATGAGATTTTGACTTCTACCTCCCTCTCTGACCCTACTTCTTAGAAGGGGACTGGTTGAAAGAGGAGTGGGGACAGGATGAACTGTTTATCCTCCCCTTGCAAGAGGCATTGCTCATAGGGGAGCTTCAGTAGATTTGGGAATTTTTTCTTTACATTTGGCAGGAGCTTCCTCTATTTTAGGAGCAGTAAACTTTATTACCACTTGTATTAATATACGTACGTCAGGAATAACTATGGATCGAATACCTTTATTTGTTTGGTCAGTTTTTATCACTGCCATTTTACTGCTCCTTTCTTTACCTGTGTTAGCAGGGGCAATTACTATGCTATTAACAGATCGAAATTTAAACACTTCTTTTTTTGACCCT???????????????????????????????????????   [1141]
AY051344      CGCCT--T-T-TAACTAAATAGAAGGTAGATT-CTGCCCAATG-A-A-A-C--TTAAATGGCCGCAGTATCCT-GACTGTGCTAAGGTAGCATAATAATTTGTCCTTTAATTGAGGGCTGGCATGAATGAACTGACG--A-AGAGAA-A-ATTGTCTC-TGT-ATA-T-TA--AC-A---A-A-AACTTT-A-TATCTA-TGTAAAAAAGCCTAGATCCTGTAGGGGGACGATAAGACCCTAAAAGCTTTA--CC-CT-TA-AA-G-C---TTT-T-A-A-CAATAT-TTA---T-T-A--TAAAGT-CCA--CTGGGG--T--TTTA-CTGGGGCGGTAATTCT-TT-TA-A-C-AAGAAT-TA-GA-T-AAACACACTGAGTG-A-A-TTC-AT--TT-AAC---T-T--A-TT-TTTA-A-AAA--T-A-A----AA---TC--AAGTTACTTTAGGGATAACAG-CGTAATTCTCTGCTAGAGTTCTTATCGACCAGGGAGTTTGCGACCTCGATGTTGAATTGAGG---CTCTACTT--AGAGCAGCA--T-CT-AAG-T-T-A-AGG-AAGACTGTTCGTCTTTTAAACCCTC?ACTCTATATTTTGTATTTGGAGCATGGGCGGGAGCAGTAGGAACTGCGTTAAGAATATTAATTCGGACAGAGCTTGGAAGCCCTGGTAGGTTTATTGGGGATGATCAAATTTATAATGTTATTGTAACTGCCCATGCTTTTGTTATAATCTTTTTCATAGTTATACCTGTTATAATTGGAGGTTTTGGGAATTGACTAGTTCCATTAATATTAGGAGCTCCTGATATAGCGTTTCCTCGTATAAATAATATGAGATTTTGACTTCTACCTCCCTCTCTGACCCTACTTCTTAGAAGGGGACTGGTTGAAAGAGGAGTGGGGACAGGATGGACTGTTTATCCTCCCCTTGCAAGAGGCATTGCTCATAGGGGAGCTTCAGTAGATTTGGGAATTTTTTCTCTACATTTGGCAGGAGCTTCCTCTATTTTAGGAGCAGTAAACTTTATTACCACTTGTATTAATATACGTACGTCAGGAATAACTATGGATCGGATACCTTTATTTGTTTGGTCAGTTTTTATCACTGCCATTTTACTGCTCCTTTCTTTACCTGTGTTAGCAGGGGCAATTACTATGCTATTAACAGATCGAAATTTAAACACTTCTTTTTTTGACCCTAGAGGAGGTGGAGATCCAGTTCTTTATCAACATCTATTT   [1141]
AY051343      CGCCT--T-T-TAACTAAATAGAAGGTAGATT-CTGCCCAATG-A-A-A-C--TTAAATGGCCGCAGTATCCT-GACTGTGCTAAGGTAGCATAATAATTTGTCCTTTAATTGAGGGCTAGCATGAATGAACTGACG--A-AGAGAA-A-ATTGTCTC-TGT-AAA-T-TA--AC-A---A-A-AACTTT-A-TATCTA-TGTAAAAAAGCCTAGATCCTGTAGGGGGACGATAAGACCCTAAAAGCTTTA--CC-CT-TA-AA-G-C---TTT-T-A-A-CAATAT-TTA---T-T-A--TAAAGT-CCA--CTGGGT--T--TTTA-CTGGGGCGGTAATTCT-TT-TA-A-C-AAGAAT-TA-GA-T-AAACACACTGAGTG-A-A-TTC-AT--TT-AAC---T-T--A-TT-TTTA-A-AAA--T-A-A----AA---TC--AAGTTACTTTAGGGATAACAG-CGTAATTCTCTGCTAGAGTTCTTATCGACCAGGGAGTTTGCGACCTCGATGTTGAATTGAGG---CTCTACTT--AGAGCAGCA--T-CT-AAG-T-T-A-AGG-AAGACTGTTCGTCTTTTAAACCCTC?ACTCTATATTTTGTATTTGGAGCATGGGCGGGAGCAGTAGGAACTGCGTTAAGGATATTAATTCGRACAGAGYTTGRAAGCCCTGGCAGGTTTATTGGGGATGATCAAATTTATAATGTTATTGTAACTGCCCATGCTTTTGTTATAATCTTTTTCATAGTTATACCTGTTATAATTGGAGGTTTTGGGAATTGGCTAGTTCCATTAATATTAGGAGCTCCTGATATAGCGTTTCCTCGTATAAATAATATGAGATTTTGACTTCTACCTCCCTCTCTGACCCTACTTCTTAGAAGGGGACTGGTTGAAAGAGGAGTGGGGACAGGATGAACTGTTTATCCTCCCCTTGCAAGAGGTATTGCTCATAGGGGAGCTTCAGTAGATTTGGGAATTTTTTCTTTACATTTGGCAGGAGCTTCCTCTATTTTAGGAGCAGTAAACTTTATTACCACTTGTATTAATATACGTACGTCAGGAATAACTATGGATCGAATACCTTTATTTGTTTGGTCAGTTTTTATCACTGCCATTTTACTGCTCCTTTCTTTACCTGTGTTAGCAGGGGCAATTACTATGCTATTAACAGATCGAAATTTAAACACTTCTTTTTTTGACCCTAGAGGAGGCGGGGACCCAGTTCTTTATCAACATCTATTT   [1141]
AY051342      CGCCTATT-A-TAACT-T-CAATAGGTAGCCT-CTGCCCAATG-AGA-A-G--TTAAATGGCCGCAGTATACT-GACTGTGCTAAGGTAGCATAATAATTTGCCCTTTAATTGGGGGCTGGAATGAATGAATTGACG--A-AGGGAA-A-GCTGTCTC-ATC-AGA-G-TT--T--A-T-A-A-AA-TTTTA-TACCTG-AGTAAAAAAGCTCAGATACTGCAGGGGGACGATAAGACCCTAAAAGCTTAA--CCTCTATA-ATT--CAATCT--T-A-A--T-TTT-ACAA-CT-T----TGAAAG--TA--ACAGGT--T--TTCA-CTGGGGCGGTGCCTCTTTC-TA-A-C-AAGAGT-TT-T-CC-CAACACACTGAGTG-A-T-TTT-AT--TT-AAC-T-T-T--A-AT-TA-A-ATAC-C-T---A----AT---T---AAGTTACTTTAGGGATAACAG-CGTAATTTTTTGCTAGAGCCCTTATCGACCAAAAAGATTGCGACCTCGATGTTGAATTGGGA---CCCCGCTT-TAGTGCAGCA--T-TT-AA--A-A-G-CGG-AAGACTGTTCGTCTTTTAAATCCCC?????????????????????????????????????????????????????????????????????????????????????????????????????????????????????????????????????????????????????????????????????????????????????????????????????????????????????????????????????????????TCGTATAAATAACATAAGATTTTGGTTACTTCCCCCTTCGTTAACTTTACTCCTTAGGAGGGGATTGGTTGAGAGAGGAGTGGGGACTGGATGGACAGTTTATCCTCCTCTAGCCAGGGGAATTGCCCACAGCGGAGCTTCAGTTGATTTAGGGATCTTTTCTCTCCACTTGGCAGGAGCCTCTTCAATCTTGGGTGCAGTTAATTTCATCACAACCTGTATTAATATGCGGTCTACTGGGATAACTATAGACCGGATACCTTTATTTGTATGATCTGTATTTATTACAGCTATTTTACTCTTACTCTCTCTGCCTGTTCTTGCTGGAGCTATCACTATACTGTTAACTGACCGTAATTTAAATACCTCTTTTTTTGACCCAAGGGGAGGAGGAGATCCGGTCTTATATCAGCATTTGTTT   [1144]
Lpallasi5     CGCCTAAT-TCTAAATCT-TATTAGGTAGAAT-CTGCCCAATG-A-T-GAT--TTAAATGGCCGCAGTATCCT-GACTGTGCTAAGGTAGCATAATAATTTGCCTTTTAATTGGAGGCTAGAATGAAGGATCTGACG--T-GAGGAG-C-TCTGTCTC-ACC-CT-GA-AA--TCCAA-T--A-AA-TTC-C-CCTTTT-GGTCAAAAGGCCAAAATAAATCGGAGGGACGACAAGACCCTAAAAGCTTTA--CT-AG-TTT-----C---TT--T-A-T-C--CC--ATAA--T-A-A-GATAAAA-C-A--ACTAGA--T--TTAA-CTGGGGCGGTTTTACT-CTTACTCAAACGAATTTTTAT-TA-AACCGCACTGAGCG-A-A-TTCT--A-CC-AACGC-A-T----A--TA-TG--ATA--T-A-C----AT-T-T---AAGTTACTTTAGGGATAACAG-CACAATTGCCTGATAGAGCCCCTATCGACCAGGCAGATTGTGACCTCGATGTTGAATTGAAGTTTCC-TACTT--AGAGTAGAA--A-TT-AA--G-A---AAGGGAGTCTGTTCGACTTTTAAACCTTC?????????????????????????????????????????????????????????????????????????????????????????????????????????????????????????????????????????????????????????????????????????????????????????????????????????????????????????????????????????????TCGCATAAATAATATAAGATTTTGACTACTCCCCCCATCATTAACTTTATTACTAAGAAGCGGATTAGTTGAGAGAGGAGTAGGTACTGGGTGGACAGTCTATCCACCGCTAGCTAGGGGAGTCGCGCATAGAGGAGCGTCGGTAGATTTAGGTATCTTTTCTTTACATCTAGCTGGGGCCTCTTCTATTTTGGGGGCAGTAAATTTTATTACAACTGCAATTAACATGCGTACTTCAGGCATGACTTTGGATCGTATGCCTCTATTCGTGTGGTCGGTTCTTATTACTGCAGTACTACTTCTGTTATCGTTACCGGTATTAGCAGGAGCTATTACTATGCTTTTAACCGATCGTAATTTAAATACGTCTTTTTTTGATCCCAGAGGAGGGGGAGATCCTGTTTTGTATCAGCATCTTTTT   [1146]
AY051340      CGCTTGAA-T-AAACT-T-TTTCAAGTAGAAT-CTGCCCAATG-A-A-A-T--TTAAATGGCCGCAGTACCCT-GACTGTGCTAAGGTAGCATAATAATTTGTTTCATAATTGGAGGCTGGAATGAACGATCTGACG--TGATAGAAACTTTTTTTTTCTT--AA-TT-TA-----C-C-T-G-AA--TT-AGTAATTA-TGTAAAAAAACATAAATGTTTTAGAGGGACGACAAGACCCTAAAAGCTTAA-T-TT---TA-AATGAC---TTT-A-A-TACT-TTA-ATAA-AT-T-A--TTATTG-TTAAAAAAAAT--T--TTTA-CTGGGGCGGTAAATTT-AT-AA-A-C-TA-ATT-TTTT-TT-TAACACTTTAAGTGAATA-T-C-A-A-CT-A-C-C-T-T-----T-TAAA-A-AA-C-A-AGA----AA--A----AAGTTACTTTAGGGATAACAG-CATAATAAACTAATAGAGCTCTTATCGACTAGTTTGATTATGACCTCGATGTTGAATTGAAATA-CT-TTA-A--GGAGCAGAACCT-TT-A---C---A-TAGTAAGTCTGTTCGACTTTTAAAATTTC?????????????????????????????????????????????????????????????????????????????????????????????????????????????????????????????????????????????????????????????????????????????????????????????????????????????????????????????????????????????TCGGATAAATAATATAAGGTTTTGATTGTTGCCTCCTTCACTTACTTTATTATTAAGTAGTGGTCTTGTTGAAAGAGGAGTAGGGACTGGATGAACTGTTTACCCGCCTTTATCTTCTGGTGCTGCTCATAGAGGCGCATCGGTAGATTTAAGAATTTTTTCTTTACATTTAGCAGGAGCCTCATCTATCTTAGGGGCTGTAAATTTTATTACAACTTCTATTAATATACGATCTCGTGGAATAAGGTTAGATCGTATACCTCTTTTTGTATGATCGGTTTTAATTACAGCAGTTTTATTGCTTTTATCTCTACCTGTTTTAGCAGGAGCTATTACTATACTGTTAACTGACCGTAATTTAAATACCTCGTTCTTTGATCCTAGAGGAGGAGGAGATCCGGTGCTTTACCAGCACTTATTT   [1146]
AY051339      -GCCTGCT-A-CCTCT-C-TAGCAAGTAGATT-CTGCCCAATGGA-A-C-C--T-AAATGGCCGCAGTACCCT-GACTGTGCTAAGGTAGCATAATAATTTGTCTCTTAATTGGAGGCTAGCATGAATGAACTGACG--A-AGAAAA-G-ACTGTCTC-AGG-AG-GG-GA--GG--GGG--A-AA-TTT-A-TATCTA-GGTAAAAAATCCTAGGAGTTGTAGAGGGACGATAAGACCCTAAAAGCTTTA--CC-CT-TT-AA-G-C---CT--A-AG--CT-TAT-TAAA-TTCT-A--TTAGGC-CTA--TAGGGT--T--TTCA-CTGGGGCGGTGACTCTATA-AA-A-C-TAGAGC-AA-C-TC-AAACACCTTGAGTG-A-ATC-C-A-A--T-AAC-C-T-T--A-AC-TA-AG--ATAC-T-A-A----AG---T---AAGTTACTTTAGGGATAACAG-CGCAATTCTCTGTGAGAGCCCTTATCGACCAGAGAGATTACGACCTCGATGTTGAATTGAAG-A-CT-TAACC--AGAGCAGCA--T-TT-G-G-T-AGA-AAG-GAGACTGTTCGTCTCTTAAACCTTC????????????????????????????????????????????????????????????????????????????????????????????????????????????????????????AATTTTAACTGCCCATGCTTTTGTTATAATTTTTTTTATGGTTATACCTGTAATGATTGGAGGGTTGGGGAATTGACTAGTTCCTTTTATATTAGGTGCTCCTGACATGGCTTTCCCGCGAATAAACAATATAAGGTTTTGGCTTTTACCTCCATCTTTAACTTTACTCCTCAGAAGAGGGCTAGTAGAGAGTGGAGTAGGAACAGGTTGAACGGTGTATCCCCCCCTGGCAAGAGGGATTGCCCACAGGGGTGCTTCAGTTGATCTAGGTATTTTTTCTCTTCACCTTGCTGGGGCTTCGTCTATTTTAGGTGCAGTCAACTTCATTACAACTTGTATCAACATACGGTCTGCGGGAATAACAATGGACCGTATGCCCCTATTTGTATGGTCAGTATTTATCACTGCAATTTTACTTCTACTTTCACTCCCTGTACTTGCTGGGGCAATTACTATGCTTCTTACAGATCGTAATCTAAACACTTCATTCTTCGACCCTAAAGGAGGGGGTGATCCTGTTTTGTACCAGCATCTGTTC   [1141]
Ligidium      -------------------------------------------------------AAATGGCCGCAGTATCTT-AACTGTGCTAAGGTAGCATAATAATTTGTCTTTTAATTAAGGACTGGAATAAACGAGTTGACG--A-AGAAAA-A-GCTGTCTTTATC-AG-GT-T---G---TT-T-A-AA-TTT-A-CCTTCAAGGTTAAAAGGCCTTGATCACCCAAAGGGACGACAAGACCCTAAAAACTTTA--TC-CT-TATATT--G---GT--G-A-A----TA--AGAA-CT------TCAAAC-TTA-AACAGGA--T--TTTA-CTGGGGCGGTAAATAA----TA-A-C-AAAATT-AA-A-TT-TAACACTTTGCGTG-A-A-C-T-A-A-GAGAACATGTGTGCAGACA-AGAGAAA----------------------TAGTTACTTTAGGGATAACAG-CGCAATTTTTCCAGAGAGTCCAAATCGGCGGAAAAGATTACGACCTCGATGTTGAATTGAAATT-CC-TCTTA-CAGAGCAGAAG---CA-TAGG------AAGGGAGTCTGTTCGAC?????????????????????????????????????????????????????????????????????????????????????????????????????????????????????????????????????????????????????????????????????????????????????????????????????????????????????????????????????????????????????????TCGAATAAATAACATAAGGTTTTGATTACTTCCTCCTTCCTTTTCTTTGTTGTTAATAAGCTTCTGTGTAGAAAGAGGAGCAGGAACTGGATGAACAGCTTACCCTCCTCTATCTTCTGGAATTGCACATAGAGGAGCCTCTGTTGATCTTGTAATTTTCTCTTTGCATCTTGCGGGTGCCTCTTCTATTTTAGGTGCTGTTAATTTTATTACAACTATCTTAAATATACGCCCTTCTACAATAAACTTAGATCAAATACCTATTTTTCTTTGGTCTATTTTAATTACAGCTATTTTACTTCTTTTATCCTTACCTGTCTTAGCCGGAGCTATTACAATACTTTTAACAGACCGTAACCTAAACACCACTTTCTTCGATCCTAGGGGTGGAGGAGATCCAATTTTATATCAACATTTATTT   [1093]
Loceanimt     CGCCTGCT-A-CTTAA-A-CAACAGGTAGAAT-CTGCCCAATG-A-T-CCA--TTTAATGGCCGCAGTATCCT-GACTGTGCTAAGGTAGCATAATAATTTGCCTCGTAATTGGAGGCTAGAATGAAGGATCTGACG--A-AGGAAA-CC-CTGTCT--TGACAT-TT-GA--T---CT-A-A-AA-TTT-TATGTTTA-AGTAAAAAAGCTTAAATCAAGCGAAGGGACGACAAGACCCTAAAAGCTTTT---TT---TAT-T-GAC---GT--A-A-A----TCTGATAA-AT-TCACCTAAAGG--TA--ACTGTTAATAATTTAGCTGGGGCGGCTGTAATTAAACT-TACAC-A-AAT-AATATACTCACATATTTAATG-ACA-C-T-A-A-TT-AAC---T-T-C--TC-TAGA-A-AC-C-T-A-A----AA---T--AAAGTTACTTTAGGGATAACAGTCGCAATATCCCAATAGAGCCCCTATCGACTGGGATGATTGCGACCTCGATGTTGAATTGAGA-A-CC-TTCCT--GAAGCAGTA--ACTTCA-G-G-G-A-AAGGGAGTCTGTTCGACTCTTAACCTCTCAACACTATATTTTGTATTTGGAGCTTGAGCTGGGGCAGTAGGGACAGCCTTAAGTATATTAATCCGCACCGAGCTTGGTCAACCAGGCAGCTTAATTGGAGATGATCAGATTTATAATGTTATTGTTACAGCTCATGCTTTCGTTATAATTTTTTTCATAGTTATACCTGTAATAATTGGGGGGTTCGGGAATTGACTAGTACCTTTGATATTAGGAGCTCCTGATATAGCCTTTCCCCGAATAAATAATATAAGATTTTGGTTACTCCCTCCGTCATTAACTCTTCTTCTAAGAAGAGGTTTAGTCGAGAGGGGTGTGGGAACCGGGTGAACTGTTTACCCACCTCTCGCGAGAGGAGTGGCCCACAGGGGAGCTTCAGTCGACTTAGGAATTTTTTCTTTGCATTTAGCTGGTGCATCTTCCATCCTAGGGGCTGTTAATTTTATTACCACTGCTATTAATATACGATCGGTAGGAATAACCTTAGATCGTATGCCTTTGTTTGTGTGATCCGTTTTAGTTACGGCAGTCCTTTTATTACTTTCTCTTCCAGTCTTAGCCGGCGCATTACTATATCTGTTGACTGACCGAAATTTAAACACTTCTTTCTTTGACCCTAGAGGAGGAGGGGACCCAGTGTTGTATCAACACTTGTTT   [1155]
;
[             nnnnnnnnnnnnnnnnnnnyyyyyyyyyyyyynnyyyyyyyyynnnnnnnnnnnnnyyyyyyyyyyyyyyyyynyyyyyyyyyyyyyyyyyyyyyyyyyyyyyyyyyyyyyyyyyyyyyyyyyyyyyyyyyyyyyyynnnnnnnnnnnnnnnnnnnnnnnnnnnnnnnnnnnnnnnnnnnnnnnnnnnnnnnnnnnnnnnyyyyyyyyyyyyyyyyyyyyyyyyyyyyyyyyyyyyyyyyyyyyyyyyyyynnnnnnnnnnnnnnnnnnnnnnnnnnnnnnnnnnnnnnnnnnnnnnnnnnnnnnnnnnnnnnnnnnnnnnnnnnyynnyyyyyyyyyyynnnnnnnnnnnnnnnnnnnnnnnnnnnnnnnnyyyyyyyyyyyyynnnnnnnnnnnnnnnnnnnnnnnnnnnnnnnnnnnnnnnnnnnnnnnnnnnnnnnnnnnnnnnyyyyyyyyyyyyyyyyyyyynyyyyyyyyyyyyyyyyyyyyyyyyyyyyyyyyyyyyyyyyyyyyyyyyyyyyyyyyyyyynnnnnnnnnnnnnnnyyyyyyyyynnnnnnnnnnnnnnnnnnnnnyyyyyyyyyyyyyyyyyyyyyyyyyyyyyyyyyyyyyyyyyyyyyyyyyyyyyyyyyyyyyyyyyyyyyyyyyyyyyyyyyyyyyyyyyyyyyyyyyyyyyyyyyyyyyyyyyyyyyyyyyyyyyyyyyyyyyyyyyyyyyyyyyyyyyyyyyyyyyyyyyyyyyyyyyyyyyyyyyyyyyyyyyyyyyyyyyyyyyyyyyyyyyyyyyyyyyyyyyyyyyyyyyyyyyyyyyyyyyyyyyyyyyyyyyyyyyyyyyyyyyyyyyyyyyyyyyyyyyyyyyyyyyyyyyyyyyyyyyyyyyyyyyyyyyyyyyyyyyyyyyyyyyyyyyyyyyyyyyyyyyyyyyyyyyyyyyyyyyyyyyyyyyyyyyyyyyyyyyyyyyyyyyyyyyyyyyyyyyyyyyyyyyyyyyyyyyyyyyyyyyyyyyyyyyyyyyyyyyyyyyyyyyyyyyyyyyyyyyyyyyyyyyyyyyyyyyyyyyyyyyyyyyyyyyyyyyyyyyyyyyyyyyyyyyyyyyyyyyyyyyyyyyyyyyyyyyyyyyyyyyyyyyyyyyyyyyyyyyyyyyyyyyyyyyyyyyyyyyyyyyyyyyyyyyyyyyyyyyyyyyyyyyyyyyyyyyyyyyyyyyyyyyyyyyyyyyyyyyyyyyyyynnnnnnnnnnnnnnnnnnnnnnnnnnnnnnnnnnnnnnn]

[y = positions included in  analyses; n = positions excluded for analyses]
END;


BEGIN paup;

charset 16S = 1-599; [including unalignable]
charset COInomiss = 600-1218;
charset COI = 600-1257; [including all positions with missing data]
charset trustalways = 20-32 34-43 57-73 75-137 201-251 325-328 330-340 372-385 448-468 470-529 545-553 575-599; [16S only]

charset coifirst =  601-1255\3; 
charset coisecond = 602-1256\3; 
charset coithird =  600-1257\3;

exclude all;
include trustalways COInomiss;

outgroup Ligidium;
END;
